# Supplementary material for: Opipramol dipicrate
Source: Acta Crystallogr Sect E Struct Rep Online. 2010 Jul 10;66(Pt 8):o1979–80. doi: 10.1107/S1600536810026565 (PMC3007231; doi:10.1107/S1600536810026565)
Supplement: Supplementary file 1 [file e-66-o1979-sup1.cif]

##############################################################################
###                                                                        ###
###        Electronic paper (Acta Crystallographica Section E)             ###
###                                                                        ###
##############################################################################
#                                                                            #
# This CIF contains the data in a paper accepted for publication in Acta     #
# Crystallographica Section E. It conforms to the requirements of Notes      #
# for Authors for Section E, and has been peer reviewed under the auspices   #
# of the IUCr Commission on Journals.                                        #
#                                                                            #
# Full details of the Crystallographic Information File format               #
# are given in the paper "The Crystallographic Information File (CIF):       #
# a New Standard Archive File for Crystallography" by S. R. Hall, F. H.      #
# Allen and I. D. Brown [Acta Cryst. (1991), A47, 655-685].                  #
#                                                                            #
# The current version of the core CIF dictionary is obtainable from          #
# ftp://ftp.iucr.org/pub/cif_core.dic. The current version number is 2.4.    #
#                                                                            #
# Software is freely available for graphical display of the structure(s) in  #
# this CIF.  For information consult the CIF home page http://www.iucr.org/  #
# cif/home.html                                                              #
#                                                                            #
# This file may be used for bona fide research purposes within the           #
# scientific community so long as proper attribution is given to the journal # 
# article from which it was obtained.                                        #
#                                                                            #
##############################################################################
                                             
data_global
_audit_creation_method     SHELXL-97
_journal_date_recd_electronic     2010-06-17
_journal_date_accepted     2010-07-05
_journal_name_full     'Acta Crystallographica, Section E'
_journal_year     2010
_journal_volume     66
_journal_issue      8
_journal_page_first     o1979
_journal_page_last     o1980
_journal_paper_category     QO
_journal_coeditor_code     XU2786
_publ_contact_author_name     'Jasinski, Jerry P.'
_publ_contact_author_address
;
Department of Chemistry
Keene State College
229 Main Street
Keene, New Hampshire 03435, USA
;
_publ_contact_author_email     jjasinski@keene.edu
_publ_contact_author_fax     ?
_publ_contact_author_phone     '603 358-2563'
_publ_section_title
;
Opipramol dipicrate
;
loop_
    _publ_author_name
    _publ_author_address
    'Jasinski, Jerry P.'
;
Department of Chemistry
Keene State College
229 Main Street
Keene, NH 03435-2001, USA
;
    'Pek, Albert E.'
;
Department of Chemistry
Keene State College
229 Main Street
Keene, NH 03435-2001, USA
;
    'Siddaraju, B. P.'
;
Department of Chemistry
V. V. Puram College of Science
Bangalore 560 004, India
;
    'Yathirajan, H. S.'
;
Department of Studies in Chemistry
University of Mysore
Manasagangotri, Mysore 570 006, India
;
    'Narayana, B.'
;
Department of Studies in Chemistry
Mangalore University
Mangalagangotri 574 199, India
;
data_I
_audit_creation_method     SHELXL-97
_chemical_name_systematic
;
1-[3-(5<i>H</i>-dibenz[<i>b</i>,<i>f</i>]azepin-5-yl)propyl]-4-(2-
hydroxyethyl)piperazine-1,4-diium bis(2,4,6-trinitrophrenolate)
;
_chemical_name_common
;
Opipramol dipicrate
;
_chemical_formula_moiety     'C23 H31 N3 O 2+, 2(C6 H2 N3 O7 -)'
_chemical_formula_sum     'C35 H35 N9 O15'
_chemical_formula_iupac     'C23 H31 N3 O 2+, 2C6 H2 N3 O7 -'
_chemical_formula_weight     821.72
_chemical_melting_point     ?
_symmetry_cell_setting     triclinic
_symmetry_space_group_name_H-M     'P -1'
_symmetry_space_group_name_Hall     '-p 1'
loop_
    _symmetry_equiv_pos_as_xyz
    'x, y, z'
    '-x, -y, -z'
_cell_length_a     7.3838(8)
_cell_length_b     12.0400(13)
_cell_length_c     22.074(2)
_cell_angle_alpha     74.8210(10)
_cell_angle_beta     84.355(2)
_cell_angle_gamma     73.866(2)
_cell_volume     1818.6(3)
_cell_formula_units_Z     2
_cell_measurement_reflns_used     5178
_cell_measurement_theta_min     2.8695
_cell_measurement_theta_max     30.4440
_cell_measurement_temperature     100
_exptl_crystal_description     plate
_exptl_crystal_colour     yellow
_exptl_crystal_size_max     0.55
_exptl_crystal_size_mid     0.50
_exptl_crystal_size_min     0.14
_exptl_crystal_density_diffrn     1.501
_exptl_crystal_density_meas     ?
_exptl_crystal_density_method     'not measured'
_exptl_crystal_F_000     856
_exptl_absorpt_coefficient_mu     0.120
_exptl_absorpt_correction_type     multi-scan
_exptl_absorpt_process_details     '(SADABS; Bruker, 2008)'
_exptl_absorpt_correction_T_min     0.9370
_exptl_absorpt_correction_T_max     0.9834
_exptl_special_details     ?
_diffrn_ambient_temperature     100
_diffrn_radiation_type     MoK\a
_diffrn_radiation_wavelength     0.71073
_diffrn_radiation_source     'fine-focus sealed tube'
_diffrn_radiation_monochromator     graphite
_diffrn_measurement_device_type     'Bruker APEXII CCD'
_diffrn_measurement_method     '\w scans'
_diffrn_detector_area_resol_mean     ?
_diffrn_reflns_number     10692
_diffrn_reflns_av_R_equivalents     0.0000
_diffrn_reflns_av_sigmaI/netI     0.0390
_diffrn_reflns_theta_min     1.82
_diffrn_reflns_theta_max     31.12
_diffrn_reflns_theta_full     25.00
_diffrn_measured_fraction_theta_max     0.912
_diffrn_measured_fraction_theta_full     0.998
_diffrn_reflns_limit_h_min     -10
_diffrn_reflns_limit_h_max     10
_diffrn_reflns_limit_k_min     -16
_diffrn_reflns_limit_k_max     17
_diffrn_reflns_limit_l_min     0
_diffrn_reflns_limit_l_max     30
_refine_special_details
;
Refinement of <i>F</i>^2^ against ALL reflections. The weighted <i>R</i>-factor
<i>wR</i> and goodness of fit <i>S</i> are based on <i>F</i>^2^, conventional
<i>R</i>-factors <i>R</i> are based on <i>F</i>, with <i>F</i> set to zero for
negative <i>F</i>^2^. The threshold expression of <i>F</i>^2^ >
\s(<i>F</i>^2^) is used only for calculating <i>R</i>-factors(gt) <i>etc</i>.
and is not relevant to the choice of reflections for refinement.
<i>R</i>-factors based on <i>F</i>^2^ are statistically about twice as large
as those based on <i>F</i>, and <i>R</i>- factors based on ALL data will be
even larger.
;
_reflns_number_total     10692
_reflns_number_gt     7831
_reflns_threshold_expression     I>2sigma(I)
_refine_ls_structure_factor_coef     Fsqd
_refine_ls_matrix_type     full
_refine_ls_R_factor_all     0.0726
_refine_ls_R_factor_gt     0.0493
_refine_ls_wR_factor_gt     0.1092
_refine_ls_wR_factor_ref     0.1233
_refine_ls_goodness_of_fit_ref     0.976
_refine_ls_restrained_S_all     0.976
_refine_ls_number_reflns     10692
_refine_ls_number_parameters     669
_refine_ls_number_restraints     0
_refine_ls_hydrogen_treatment     mixed
_refine_ls_weighting_scheme     calc
_refine_ls_weighting_details
         'calc w=1/[\s^2^(Fo^2^)+(0.0431P)^2^+1.3196P] where P=(Fo^2^+2Fc^2^)/3'
_atom_sites_solution_hydrogens     geom
_atom_sites_solution_primary     direct
_atom_sites_solution_secondary     difmap
_refine_ls_shift/su_max     0.000
_refine_ls_shift/su_mean     0.000
_refine_diff_density_max     0.636
_refine_diff_density_min     -0.392
_refine_ls_extinction_method     none
_refine_ls_extinction_coef     ?
loop_
    _atom_type_symbol
    _atom_type_description
    _atom_type_scat_dispersion_real
    _atom_type_scat_dispersion_imag
    _atom_type_scat_source
    'C' 'C' 0.0033 0.0016
                         'International Tables Vol C Tables 4.2.6.8 and 6.1.1.4'
    'H' 'H' 0.0000 0.0000
                         'International Tables Vol C Tables 4.2.6.8 and 6.1.1.4'
    'N' 'N' 0.0061 0.0033
                         'International Tables Vol C Tables 4.2.6.8 and 6.1.1.4'
    'O' 'O' 0.0106 0.0060
                         'International Tables Vol C Tables 4.2.6.8 and 6.1.1.4'
_computing_data_collection     'APEX2 (Bruker, 2008)'
_computing_cell_refinement     'SAINT (Bruker, 2008)'
_computing_data_reduction     'SAINT (Bruker, 2008)'
_computing_structure_solution     'SHELXS97 (Sheldrick, 2008)'
_computing_structure_refinement     'SHELXTL (Sheldrick, 2008)'
_computing_molecular_graphics     'SHELXTL (Sheldrick, 2008)'
_computing_publication_material     'SHELXTL (Sheldrick, 2008)'
loop_
    _atom_site_type_symbol
    _atom_site_label
    _atom_site_fract_x
    _atom_site_fract_y
    _atom_site_fract_z
    _atom_site_U_iso_or_equiv
    _atom_site_adp_type
    _atom_site_calc_flag
    _atom_site_refinement_flags
    _atom_site_occupancy
    _atom_site_disorder_assembly
    _atom_site_disorder_group
    N N1 1.02455(17) 0.60675(11) 0.37838(6) 0.0151(2) Uani d . 1 . .
    N N1A 0.8758(2) 0.06526(12) 0.19787(7) 0.0288(3) Uani d . 1 . .
    N N1B 0.49985(18) 0.35440(11) 0.34309(6) 0.0191(2) Uani d . 1 . .
    N N2 0.83911(17) 0.63062(11) 0.26315(5) 0.0154(2) Uani d . 1 . .
    N N2A 0.36714(18) -0.11954(11) 0.30334(6) 0.0201(3) Uani d . 1 . .
    N N2B 0.0123(2) 0.16475(12) 0.46259(7) 0.0240(3) Uani d . 1 . .
    N N3 0.65920(18) 0.69770(11) 0.08383(6) 0.0183(2) Uani d . 1 . .
    N N3A 0.2539(2) 0.30858(12) 0.23707(7) 0.0296(3) Uani d . 1 . .
    N N3B 0.6228(2) -0.07470(12) 0.40742(6) 0.0262(3) Uani d . 1 . .
    O O1 1.32600(16) 0.50804(10) 0.47765(5) 0.0238(2) Uani d . 1 . .
    H H1C 1.3355 0.4665 0.4528 0.036 Uiso calc R 1 . .
    O O1A 0.73234(15) -0.13584(9) 0.23643(5) 0.0225(2) Uani d . 1 . .
    O O1B 0.13483(17) 0.36702(10) 0.41214(6) 0.0335(3) Uani d . 1 . .
    O O2A 0.45142(16) -0.22069(9) 0.29802(6) 0.0243(2) Uani d . 1 . .
    O O2B -0.12159(18) 0.22565(14) 0.43026(7) 0.0439(4) Uani d . 1 . .
    O O3A 0.23060(17) -0.10226(11) 0.33974(6) 0.0309(3) Uani d . 1 . .
    O O3B -0.00152(19) 0.10754(10) 0.51708(6) 0.0302(3) Uani d . 1 . .
    O O4A 0.0937(2) 0.31534(12) 0.25984(7) 0.0451(4) Uani d . 1 . .
    O O4B 0.5803(2) -0.16385(10) 0.44083(6) 0.0363(3) Uani d . 1 . .
    O O5A 0.3147(2) 0.39677(10) 0.21386(6) 0.0366(3) Uani d . 1 . .
    O O5B 0.76309(19) -0.07890(11) 0.37238(6) 0.0350(3) Uani d . 1 . .
    O O6A 0.9082(2) 0.14690(14) 0.15701(10) 0.0721(6) Uani d . 1 . .
    O O6B 0.64141(15) 0.33702(10) 0.30921(5) 0.0240(2) Uani d . 1 . .
    O O7A 0.99987(19) -0.02019(13) 0.22406(7) 0.0419(3) Uani d . 1 . .
    O O7B 0.40979(18) 0.45584(10) 0.34673(6) 0.0327(3) Uani d . 1 . .
    C C1 1.2578(2) 0.63008(14) 0.44618(8) 0.0226(3) Uani d . 1 . .
    C C1A 0.6250(2) -0.03839(12) 0.24106(7) 0.0169(3) Uani d . 1 . .
    C C1B 0.2478(2) 0.27017(12) 0.40804(7) 0.0188(3) Uani d . 1 . .
    C C2 1.0532(2) 0.65724(14) 0.43134(7) 0.0201(3) Uani d . 1 . .
    C C2A 0.4357(2) -0.01908(12) 0.26842(7) 0.0174(3) Uani d . 1 . .
    C C2B 0.2017(2) 0.15826(13) 0.43494(7) 0.0180(3) Uani d . 1 . .
    C C3 0.8236(2) 0.60313(13) 0.37804(7) 0.0158(3) Uani d . 1 . .
    C C3A 0.3154(2) 0.09238(13) 0.26613(7) 0.0203(3) Uani d . 1 . .
    C C3B 0.3198(2) 0.04765(13) 0.43780(7) 0.0203(3) Uani d . 1 . .
    C C4 0.7918(2) 0.55480(12) 0.32445(6) 0.0157(3) Uani d . 1 . .
    C C4A 0.3782(2) 0.19229(13) 0.23820(7) 0.0223(3) Uani d . 1 . .
    C C4B 0.4978(2) 0.04110(12) 0.40896(7) 0.0196(3) Uani d . 1 . .
    C C5 1.0750(2) 0.68021(13) 0.31640(7) 0.0173(3) Uani d . 1 . .
    C C5A 0.5629(2) 0.18292(13) 0.21535(7) 0.0224(3) Uani d . 1 . .
    C C5B 0.5537(2) 0.14175(13) 0.37891(7) 0.0180(3) Uani d . 1 . .
    C C6 1.0402(2) 0.63363(13) 0.26278(7) 0.0181(3) Uani d . 1 . .
    C C6A 0.6808(2) 0.07208(13) 0.21871(7) 0.0202(3) Uani d . 1 . .
    C C6B 0.4335(2) 0.25296(12) 0.37819(7) 0.0170(3) Uani d . 1 . .
    C C7 0.8042(2) 0.58956(14) 0.20786(7) 0.0208(3) Uani d . 1 . .
    C C8 0.5958(2) 0.61594(14) 0.19562(7) 0.0199(3) Uani d . 1 . .
    C C9 0.5705(2) 0.61345(14) 0.12799(7) 0.0217(3) Uani d . 1 . .
    C C10 0.7251(2) 0.67135(13) 0.02498(7) 0.0196(3) Uani d . 1 . .
    C C11 0.6288(3) 0.61785(14) -0.00504(7) 0.0252(3) Uani d . 1 . .
    C C12 0.7035(3) 0.58299(15) -0.05966(8) 0.0309(4) Uani d . 1 . .
    C C13 0.8755(3) 0.60076(16) -0.08394(8) 0.0327(4) Uani d . 1 . .
    C C14 0.9697(3) 0.65574(15) -0.05503(8) 0.0296(4) Uani d . 1 . .
    C C15 0.8954(2) 0.69466(14) -0.00106(7) 0.0229(3) Uani d . 1 . .
    C C16 0.9953(2) 0.75994(16) 0.02502(8) 0.0280(3) Uani d . 1 . .
    C C17 0.9182(3) 0.84618(16) 0.05467(8) 0.0284(4) Uani d . 1 . .
    C C18 0.7192(2) 0.89186(14) 0.07048(7) 0.0228(3) Uani d . 1 . .
    C C19 0.6521(3) 1.01141(15) 0.07358(8) 0.0312(4) Uani d . 1 . .
    C C20 0.4661(3) 1.05952(16) 0.08865(8) 0.0359(4) Uani d . 1 . .
    C C21 0.3421(3) 0.98862(17) 0.10155(8) 0.0345(4) Uani d . 1 . .
    C C22 0.4037(2) 0.87034(16) 0.09885(7) 0.0264(3) Uani d . 1 . .
    C C23 0.5914(2) 0.82097(13) 0.08345(7) 0.0198(3) Uani d . 1 . .
    H H1 1.096(3) 0.5306(18) 0.3834(9) 0.027(5) Uiso d . 1 . .
    H H2 0.769(3) 0.7069(19) 0.2581(9) 0.032(5) Uiso d . 1 . .
    H H1A 1.334(3) 0.6519(17) 0.4086(9) 0.029(5) Uiso d . 1 . .
    H H1B 1.265(3) 0.6790(17) 0.4736(9) 0.028(5) Uiso d . 1 . .
    H H2A 1.000(3) 0.7399(18) 0.4188(9) 0.028(5) Uiso d . 1 . .
    H H2B 0.984(2) 0.6202(16) 0.4667(9) 0.019(4) Uiso d . 1 . .
    H H3A 0.748(2) 0.6818(15) 0.3746(8) 0.014(4) Uiso d . 1 . .
    H H3B 0.797(2) 0.5526(16) 0.4172(8) 0.018(4) Uiso d . 1 . .
    H H3C 0.192(3) 0.0976(17) 0.2851(9) 0.027(5) Uiso d . 1 . .
    H H3D 0.280(3) -0.0219(17) 0.4569(9) 0.025(5) Uiso d . 1 . .
    H H4A 0.871(2) 0.4727(15) 0.3266(8) 0.014(4) Uiso d . 1 . .
    H H4B 0.660(3) 0.5557(15) 0.3244(8) 0.018(4) Uiso d . 1 . .
    H H5A 1.205(3) 0.6769(16) 0.3158(8) 0.020(4) Uiso d . 1 . .
    H H5B 0.995(3) 0.7623(16) 0.3130(8) 0.022(5) Uiso d . 1 . .
    H H5C 0.608(3) 0.2514(18) 0.1990(9) 0.031(5) Uiso d . 1 . .
    H H5D 0.670(3) 0.1386(17) 0.3592(9) 0.029(5) Uiso d . 1 . .
    H H6A 1.064(3) 0.6881(17) 0.2241(9) 0.028(5) Uiso d . 1 . .
    H H6B 1.119(3) 0.5537(17) 0.2650(8) 0.023(5) Uiso d . 1 . .
    H H7A 0.868(3) 0.5037(18) 0.2157(9) 0.028(5) Uiso d . 1 . .
    H H7B 0.865(3) 0.6356(16) 0.1722(9) 0.021(4) Uiso d . 1 . .
    H H8A 0.530(2) 0.6955(15) 0.2024(8) 0.015(4) Uiso d . 1 . .
    H H8B 0.537(2) 0.5596(16) 0.2237(8) 0.019(4) Uiso d . 1 . .
    H H9A 0.637(3) 0.5335(17) 0.1205(8) 0.023(5) Uiso d . 1 . .
    H H9B 0.430(3) 0.6262(17) 0.1206(9) 0.029(5) Uiso d . 1 . .
    H H11 0.513(3) 0.6024(18) 0.0116(10) 0.033(5) Uiso d . 1 . .
    H H12 0.632(3) 0.5471(19) -0.0806(10) 0.038(6) Uiso d . 1 . .
    H H13 0.932(3) 0.5741(19) -0.1207(10) 0.038(6) Uiso d . 1 . .
    H H14 1.085(3) 0.6724(17) -0.0727(9) 0.030(5) Uiso d . 1 . .
    H H16 1.129(3) 0.746(2) 0.0137(10) 0.044(6) Uiso d . 1 . .
    H H17 0.998(3) 0.8897(18) 0.0633(10) 0.036(6) Uiso d . 1 . .
    H H19 0.740(3) 1.0580(18) 0.0661(10) 0.034(5) Uiso d . 1 . .
    H H20 0.426(3) 1.1418(19) 0.0917(10) 0.040(6) Uiso d . 1 . .
    H H21 0.213(3) 1.023(2) 0.1115(11) 0.045(6) Uiso d . 1 . .
    H H22 0.313(3) 0.8197(17) 0.1082(9) 0.029(5) Uiso d . 1 . .
loop_
    _atom_site_aniso_label
    _atom_site_aniso_U_11
    _atom_site_aniso_U_22
    _atom_site_aniso_U_33
    _atom_site_aniso_U_12
    _atom_site_aniso_U_13
    _atom_site_aniso_U_23
    N1 0.0133(6) 0.0123(5) 0.0194(6) -0.0018(4) -0.0006(4) -0.0052(4)
    N1A 0.0266(7) 0.0211(6) 0.0364(8) -0.0088(6) 0.0042(6) -0.0022(6)
    N1B 0.0171(6) 0.0173(6) 0.0237(6) -0.0042(5) 0.0011(5) -0.0073(5)
    N2 0.0164(6) 0.0132(5) 0.0158(5) -0.0026(5) -0.0005(4) -0.0032(4)
    N2A 0.0165(6) 0.0203(6) 0.0246(6) -0.0040(5) -0.0010(5) -0.0083(5)
    N2B 0.0241(7) 0.0248(7) 0.0272(7) -0.0115(6) 0.0024(5) -0.0092(5)
    N3 0.0225(6) 0.0187(6) 0.0144(5) -0.0071(5) 0.0001(5) -0.0036(5)
    N3A 0.0403(9) 0.0184(6) 0.0229(7) 0.0090(6) -0.0089(6) -0.0073(5)
    N3B 0.0341(8) 0.0167(6) 0.0246(7) 0.0057(6) -0.0132(6) -0.0082(5)
    O1 0.0223(6) 0.0215(5) 0.0244(5) 0.0004(4) -0.0065(4) -0.0047(4)
    O1A 0.0192(5) 0.0133(5) 0.0306(6) -0.0006(4) 0.0033(4) -0.0030(4)
    O1B 0.0281(6) 0.0145(5) 0.0456(7) 0.0017(5) 0.0160(5) -0.0005(5)
    O2A 0.0216(6) 0.0166(5) 0.0340(6) -0.0045(4) 0.0040(5) -0.0071(5)
    O2B 0.0188(6) 0.0655(10) 0.0417(8) -0.0087(6) -0.0041(5) -0.0047(7)
    O3A 0.0267(6) 0.0318(6) 0.0347(7) -0.0081(5) 0.0110(5) -0.0126(5)
    O3B 0.0439(7) 0.0259(6) 0.0256(6) -0.0174(5) 0.0102(5) -0.0098(5)
    O4A 0.0434(8) 0.0295(7) 0.0431(8) 0.0164(6) 0.0061(6) -0.0060(6)
    O4B 0.0476(8) 0.0139(5) 0.0443(8) -0.0005(5) -0.0108(6) -0.0065(5)
    O5A 0.0537(9) 0.0153(5) 0.0377(7) 0.0023(5) -0.0136(6) -0.0090(5)
    O5B 0.0374(7) 0.0278(6) 0.0285(6) 0.0135(5) -0.0034(5) -0.0101(5)
    O6A 0.0530(10) 0.0301(8) 0.1039(15) -0.0083(7) 0.0356(10) 0.0170(9)
    O6B 0.0191(5) 0.0256(6) 0.0279(6) -0.0064(4) 0.0065(4) -0.0094(5)
    O7A 0.0241(7) 0.0411(8) 0.0543(9) -0.0092(6) -0.0031(6) 0.0005(7)
    O7B 0.0311(7) 0.0154(5) 0.0498(8) -0.0068(5) 0.0170(6) -0.0109(5)
    C1 0.0212(8) 0.0202(7) 0.0256(8) -0.0051(6) -0.0080(6) -0.0018(6)
    C1A 0.0175(7) 0.0139(6) 0.0171(6) -0.0010(5) -0.0033(5) -0.0022(5)
    C1B 0.0182(7) 0.0141(6) 0.0218(7) -0.0019(5) -0.0004(5) -0.0031(5)
    C2 0.0185(7) 0.0190(7) 0.0239(7) 0.0002(6) -0.0065(6) -0.0103(6)
    C2A 0.0166(7) 0.0159(6) 0.0193(6) -0.0018(5) -0.0034(5) -0.0052(5)
    C2B 0.0180(7) 0.0176(6) 0.0186(6) -0.0057(5) -0.0017(5) -0.0034(5)
    C3 0.0123(6) 0.0174(6) 0.0173(6) -0.0030(5) 0.0003(5) -0.0049(5)
    C3A 0.0182(7) 0.0214(7) 0.0198(7) 0.0021(6) -0.0060(5) -0.0081(6)
    C3B 0.0285(8) 0.0149(6) 0.0187(7) -0.0060(6) -0.0052(6) -0.0042(5)
    C4 0.0173(7) 0.0137(6) 0.0165(6) -0.0053(5) -0.0012(5) -0.0028(5)
    C4A 0.0294(8) 0.0146(6) 0.0193(7) 0.0042(6) -0.0072(6) -0.0061(5)
    C4B 0.0243(8) 0.0128(6) 0.0200(7) 0.0020(5) -0.0073(6) -0.0060(5)
    C5 0.0144(7) 0.0142(6) 0.0222(7) -0.0039(5) -0.0003(5) -0.0021(5)
    C5A 0.0325(9) 0.0144(6) 0.0193(7) -0.0041(6) -0.0043(6) -0.0032(5)
    C5B 0.0162(7) 0.0188(7) 0.0186(6) 0.0000(5) -0.0041(5) -0.0075(5)
    C6 0.0147(7) 0.0178(7) 0.0192(7) -0.0024(5) 0.0007(5) -0.0026(5)
    C6A 0.0223(7) 0.0162(6) 0.0208(7) -0.0041(6) -0.0015(6) -0.0029(5)
    C6B 0.0176(7) 0.0143(6) 0.0192(6) -0.0036(5) -0.0011(5) -0.0044(5)
    C7 0.0246(8) 0.0203(7) 0.0162(6) 0.0002(6) -0.0034(6) -0.0078(6)
    C8 0.0246(8) 0.0210(7) 0.0149(6) -0.0085(6) -0.0005(5) -0.0031(5)
    C9 0.0275(8) 0.0239(7) 0.0164(6) -0.0115(6) -0.0009(6) -0.0046(6)
    C10 0.0237(7) 0.0167(6) 0.0155(6) -0.0027(6) -0.0013(5) -0.0011(5)
    C11 0.0337(9) 0.0235(8) 0.0191(7) -0.0096(7) -0.0014(6) -0.0041(6)
    C12 0.0503(11) 0.0242(8) 0.0189(7) -0.0099(8) -0.0037(7) -0.0052(6)
    C13 0.0464(11) 0.0259(8) 0.0182(7) 0.0012(8) 0.0028(7) -0.0051(6)
    C14 0.0295(9) 0.0263(8) 0.0232(8) 0.0008(7) 0.0052(7) 0.0000(6)
    C15 0.0220(8) 0.0211(7) 0.0200(7) -0.0004(6) -0.0022(6) -0.0001(6)
    C16 0.0195(8) 0.0325(9) 0.0283(8) -0.0076(7) -0.0019(6) 0.0000(7)
    C17 0.0286(9) 0.0300(8) 0.0290(8) -0.0148(7) -0.0065(7) -0.0017(7)
    C18 0.0314(8) 0.0204(7) 0.0168(7) -0.0077(6) -0.0052(6) -0.0021(6)
    C19 0.0537(12) 0.0206(8) 0.0207(8) -0.0128(8) -0.0081(7) -0.0019(6)
    C20 0.0590(13) 0.0199(8) 0.0207(8) 0.0056(8) -0.0101(8) -0.0046(6)
    C21 0.0375(10) 0.0329(9) 0.0219(8) 0.0107(8) -0.0051(7) -0.0073(7)
    C22 0.0242(8) 0.0307(8) 0.0197(7) -0.0003(7) -0.0041(6) -0.0046(6)
    C23 0.0258(8) 0.0186(7) 0.0134(6) -0.0029(6) -0.0049(5) -0.0027(5)
_geom_special_details
;
 All esds (except the esd in the dihedral angle between two l.s. planes)
 are estimated using the full covariance matrix.  The cell esds are taken
 into account individually in the estimation of esds in distances, angles
 and torsion angles; correlations between esds in cell parameters are only
 used when they are defined by crystal symmetry.  An approximate (isotropic)
 treatment of cell esds is used for estimating esds involving l.s. planes.
;
loop_
    _geom_bond_atom_site_label_1
    _geom_bond_atom_site_label_2
    _geom_bond_site_symmetry_2
    _geom_bond_distance
    _geom_bond_publ_flag
    N1 C5 . 1.4973(18) ?
    N1 C3 . 1.4973(18) ?
    N1 C2 . 1.5077(18) ?
    N1 H1 . 0.91(2) ?
    N1A O6A . 1.2087(19) ?
    N1A O7A . 1.2250(19) ?
    N1A C6A . 1.455(2) ?
    N1B O6B . 1.2256(16) ?
    N1B O7B . 1.2370(16) ?
    N1B C6B . 1.4473(18) ?
    N2 C4 . 1.4913(18) ?
    N2 C6 . 1.4944(19) ?
    N2 C7 . 1.4996(18) ?
    N2 H2 . 0.90(2) ?
    N2A O3A . 1.2316(16) ?
    N2A O2A . 1.2344(16) ?
    N2A C2A . 1.4451(19) ?
    N2B O2B . 1.2189(19) ?
    N2B O3B . 1.2298(18) ?
    N2B C2B . 1.460(2) ?
    N3 C10 . 1.4250(18) ?
    N3 C23 . 1.4264(19) ?
    N3 C9 . 1.4609(19) ?
    N3A O4A . 1.229(2) ?
    N3A O5A . 1.235(2) ?
    N3A C4A . 1.4408(19) ?
    N3B O5B . 1.2277(19) ?
    N3B O4B . 1.2334(19) ?
    N3B C4B . 1.4493(19) ?
    O1 C1 . 1.4207(18) ?
    O1 H1C . 0.8200 ?
    O1A C1A . 1.2431(17) ?
    O1B C1B . 1.2504(18) ?
    C1 C2 . 1.505(2) ?
    C1 H1A . 0.97(2) ?
    C1 H1B . 0.96(2) ?
    C1A C2A . 1.449(2) ?
    C1A C6A . 1.450(2) ?
    C1B C2B . 1.442(2) ?
    C1B C6B . 1.447(2) ?
    C2 H2A . 0.94(2) ?
    C2 H2B . 0.965(18) ?
    C2A C3A . 1.379(2) ?
    C2B C3B . 1.364(2) ?
    C3 C4 . 1.5114(19) ?
    C3 H3A . 0.944(17) ?
    C3 H3B . 0.956(18) ?
    C3A C4A . 1.381(2) ?
    C3A H3C . 0.960(19) ?
    C3B C4B . 1.394(2) ?
    C3B H3D . 0.944(19) ?
    C4 H4A . 0.992(17) ?
    C4 H4B . 0.970(18) ?
    C4A C5A . 1.391(2) ?
    C4B C5B . 1.372(2) ?
    C5 C6 . 1.506(2) ?
    C5 H5A . 0.947(19) ?
    C5 H5B . 0.988(18) ?
    C5A C6A . 1.364(2) ?
    C5A H5C . 0.95(2) ?
    C5B C6B . 1.383(2) ?
    C5B H5D . 0.92(2) ?
    C6 H6A . 0.97(2) ?
    C6 H6B . 0.968(19) ?
    C7 C8 . 1.519(2) ?
    C7 H7A . 0.99(2) ?
    C7 H7B . 0.983(18) ?
    C8 C9 . 1.532(2) ?
    C8 H8A . 0.989(17) ?
    C8 H8B . 0.960(18) ?
    C9 H9A . 1.000(18) ?
    C9 H9B . 1.03(2) ?
    C10 C11 . 1.389(2) ?
    C10 C15 . 1.400(2) ?
    C11 C12 . 1.393(2) ?
    C11 H11 . 0.95(2) ?
    C12 C13 . 1.379(3) ?
    C12 H12 . 0.98(2) ?
    C13 C14 . 1.377(3) ?
    C13 H13 . 0.97(2) ?
    C14 C15 . 1.400(2) ?
    C14 H14 . 0.95(2) ?
    C15 C16 . 1.462(2) ?
    C16 C17 . 1.336(3) ?
    C16 H16 . 0.97(2) ?
    C17 C18 . 1.461(2) ?
    C17 H17 . 0.95(2) ?
    C18 C23 . 1.403(2) ?
    C18 C19 . 1.404(2) ?
    C19 C20 . 1.379(3) ?
    C19 H19 . 0.95(2) ?
    C20 C21 . 1.380(3) ?
    C20 H20 . 0.97(2) ?
    C21 C22 . 1.385(3) ?
    C21 H21 . 0.95(2) ?
    C22 C23 . 1.395(2) ?
    C22 H22 . 1.00(2) ?
loop_
    _geom_angle_atom_site_label_1
    _geom_angle_atom_site_label_2
    _geom_angle_atom_site_label_3
    _geom_angle_site_symmetry_1
    _geom_angle_site_symmetry_3
    _geom_angle
    _geom_angle_publ_flag
    C5 N1 C3 . . 109.19(11) ?
    C5 N1 C2 . . 110.78(11) ?
    C3 N1 C2 . . 110.41(11) ?
    C5 N1 H1 . . 109.1(12) ?
    C3 N1 H1 . . 106.7(12) ?
    C2 N1 H1 . . 110.5(12) ?
    O6A N1A O7A . . 123.06(16) ?
    O6A N1A C6A . . 118.13(15) ?
    O7A N1A C6A . . 118.74(13) ?
    O6B N1B O7B . . 122.01(13) ?
    O6B N1B C6B . . 118.63(12) ?
    O7B N1B C6B . . 119.32(12) ?
    C4 N2 C6 . . 109.13(11) ?
    C4 N2 C7 . . 112.96(11) ?
    C6 N2 C7 . . 110.53(11) ?
    C4 N2 H2 . . 110.9(13) ?
    C6 N2 H2 . . 106.2(13) ?
    C7 N2 H2 . . 106.9(13) ?
    O3A N2A O2A . . 121.74(13) ?
    O3A N2A C2A . . 118.85(12) ?
    O2A N2A C2A . . 119.34(12) ?
    O2B N2B O3B . . 124.29(15) ?
    O2B N2B C2B . . 118.14(13) ?
    O3B N2B C2B . . 117.58(14) ?
    C10 N3 C23 . . 116.26(11) ?
    C10 N3 C9 . . 117.10(12) ?
    C23 N3 C9 . . 118.09(12) ?
    O4A N3A O5A . . 123.17(14) ?
    O4A N3A C4A . . 118.62(15) ?
    O5A N3A C4A . . 118.21(15) ?
    O5B N3B O4B . . 123.64(14) ?
    O5B N3B C4B . . 118.44(14) ?
    O4B N3B C4B . . 117.91(15) ?
    C1 O1 H1C . . 109.5 ?
    O1 C1 C2 . . 110.26(13) ?
    O1 C1 H1A . . 111.6(12) ?
    C2 C1 H1A . . 111.5(12) ?
    O1 C1 H1B . . 109.2(12) ?
    C2 C1 H1B . . 106.8(12) ?
    H1A C1 H1B . . 107.3(16) ?
    O1A C1A C2A . . 126.28(13) ?
    O1A C1A C6A . . 121.87(14) ?
    C2A C1A C6A . . 111.85(12) ?
    O1B C1B C2B . . 121.18(14) ?
    O1B C1B C6B . . 127.15(14) ?
    C2B C1B C6B . . 111.66(12) ?
    C1 C2 N1 . . 112.61(12) ?
    C1 C2 H2A . . 110.8(12) ?
    N1 C2 H2A . . 106.4(12) ?
    C1 C2 H2B . . 110.7(11) ?
    N1 C2 H2B . . 104.6(11) ?
    H2A C2 H2B . . 111.4(16) ?
    C3A C2A N2A . . 116.23(13) ?
    C3A C2A C1A . . 123.64(14) ?
    N2A C2A C1A . . 120.05(12) ?
    C3B C2B C1B . . 125.93(14) ?
    C3B C2B N2B . . 117.41(13) ?
    C1B C2B N2B . . 116.65(13) ?
    N1 C3 C4 . . 111.05(11) ?
    N1 C3 H3A . . 107.0(10) ?
    C4 C3 H3A . . 111.2(10) ?
    N1 C3 H3B . . 107.5(11) ?
    C4 C3 H3B . . 109.9(11) ?
    H3A C3 H3B . . 110.0(14) ?
    C2A C3A C4A . . 119.18(15) ?
    C2A C3A H3C . . 118.5(11) ?
    C4A C3A H3C . . 122.3(11) ?
    C2B C3B C4B . . 117.56(14) ?
    C2B C3B H3D . . 121.2(11) ?
    C4B C3B H3D . . 121.2(11) ?
    N2 C4 C3 . . 110.39(11) ?
    N2 C4 H4A . . 106.7(10) ?
    C3 C4 H4A . . 112.7(10) ?
    N2 C4 H4B . . 108.1(10) ?
    C3 C4 H4B . . 109.6(10) ?
    H4A C4 H4B . . 109.3(14) ?
    C3A C4A C5A . . 121.45(14) ?
    C3A C4A N3A . . 119.11(15) ?
    C5A C4A N3A . . 119.27(15) ?
    C5B C4B C3B . . 121.63(13) ?
    C5B C4B N3B . . 119.06(14) ?
    C3B C4B N3B . . 119.21(14) ?
    N1 C5 C6 . . 111.44(12) ?
    N1 C5 H5A . . 108.6(11) ?
    C6 C5 H5A . . 108.5(11) ?
    N1 C5 H5B . . 106.6(10) ?
    C6 C5 H5B . . 110.4(11) ?
    H5A C5 H5B . . 111.4(15) ?
    C6A C5A C4A . . 118.59(14) ?
    C6A C5A H5C . . 120.0(12) ?
    C4A C5A H5C . . 121.4(12) ?
    C4B C5B C6B . . 119.73(14) ?
    C4B C5B H5D . . 122.4(12) ?
    C6B C5B H5D . . 117.8(12) ?
    N2 C6 C5 . . 111.06(12) ?
    N2 C6 H6A . . 107.4(12) ?
    C5 C6 H6A . . 107.9(12) ?
    N2 C6 H6B . . 108.0(11) ?
    C5 C6 H6B . . 111.3(11) ?
    H6A C6 H6B . . 111.0(16) ?
    C5A C6A C1A . . 124.68(15) ?
    C5A C6A N1A . . 117.16(14) ?
    C1A C6A N1A . . 118.16(13) ?
    C5B C6B C1B . . 123.28(13) ?
    C5B C6B N1B . . 116.20(13) ?
    C1B C6B N1B . . 120.47(12) ?
    N2 C7 C8 . . 112.82(12) ?
    N2 C7 H7A . . 107.2(11) ?
    C8 C7 H7A . . 112.1(11) ?
    N2 C7 H7B . . 104.2(11) ?
    C8 C7 H7B . . 109.4(11) ?
    H7A C7 H7B . . 110.9(15) ?
    C7 C8 C9 . . 109.79(13) ?
    C7 C8 H8A . . 109.1(10) ?
    C9 C8 H8A . . 109.9(10) ?
    C7 C8 H8B . . 112.2(11) ?
    C9 C8 H8B . . 108.8(11) ?
    H8A C8 H8B . . 107.1(14) ?
    N3 C9 C8 . . 110.31(12) ?
    N3 C9 H9A . . 105.3(10) ?
    C8 C9 H9A . . 110.6(11) ?
    N3 C9 H9B . . 114.5(11) ?
    C8 C9 H9B . . 109.6(11) ?
    H9A C9 H9B . . 106.4(15) ?
    C11 C10 C15 . . 119.85(14) ?
    C11 C10 N3 . . 121.27(14) ?
    C15 C10 N3 . . 118.80(14) ?
    C10 C11 C12 . . 120.62(17) ?
    C10 C11 H11 . . 120.9(12) ?
    C12 C11 H11 . . 118.4(13) ?
    C13 C12 C11 . . 119.76(17) ?
    C13 C12 H12 . . 121.0(12) ?
    C11 C12 H12 . . 119.2(12) ?
    C14 C13 C12 . . 119.82(16) ?
    C14 C13 H13 . . 119.3(13) ?
    C12 C13 H13 . . 120.9(13) ?
    C13 C14 C15 . . 121.58(17) ?
    C13 C14 H14 . . 120.5(12) ?
    C15 C14 H14 . . 117.8(12) ?
    C10 C15 C14 . . 118.24(16) ?
    C10 C15 C16 . . 122.62(14) ?
    C14 C15 C16 . . 119.13(16) ?
    C17 C16 C15 . . 126.76(16) ?
    C17 C16 H16 . . 118.1(13) ?
    C15 C16 H16 . . 114.5(13) ?
    C16 C17 C18 . . 127.92(16) ?
    C16 C17 H17 . . 117.6(13) ?
    C18 C17 H17 . . 114.2(13) ?
    C23 C18 C19 . . 118.16(16) ?
    C23 C18 C17 . . 122.83(14) ?
    C19 C18 C17 . . 119.01(16) ?
    C20 C19 C18 . . 121.74(18) ?
    C20 C19 H19 . . 120.6(13) ?
    C18 C19 H19 . . 117.6(13) ?
    C19 C20 C21 . . 119.48(17) ?
    C19 C20 H20 . . 119.4(13) ?
    C21 C20 H20 . . 121.1(13) ?
    C20 C21 C22 . . 120.24(18) ?
    C20 C21 H21 . . 119.0(14) ?
    C22 C21 H21 . . 120.7(14) ?
    C21 C22 C23 . . 120.70(17) ?
    C21 C22 H22 . . 119.7(11) ?
    C23 C22 H22 . . 119.6(11) ?
    C22 C23 C18 . . 119.68(15) ?
    C22 C23 N3 . . 121.32(14) ?
    C18 C23 N3 . . 118.92(14) ?
loop_
    _geom_torsion_atom_site_label_1
    _geom_torsion_atom_site_label_2
    _geom_torsion_atom_site_label_3
    _geom_torsion_atom_site_label_4
    _geom_torsion_site_symmetry_1
    _geom_torsion_site_symmetry_2
    _geom_torsion_site_symmetry_3
    _geom_torsion_site_symmetry_4
    _geom_torsion
    _geom_torsion_publ_flag
    O1 C1 C2 N1 . . . . -73.47(17) ?
    C5 N1 C2 C1 . . . . -75.95(15) ?
    C3 N1 C2 C1 . . . . 162.96(13) ?
    O3A N2A C2A C3A . . . . -16.0(2) ?
    O2A N2A C2A C3A . . . . 167.07(13) ?
    O3A N2A C2A C1A . . . . 160.72(14) ?
    O2A N2A C2A C1A . . . . -16.2(2) ?
    O1A C1A C2A C3A . . . . -172.63(14) ?
    C6A C1A C2A C3A . . . . 7.6(2) ?
    O1A C1A C2A N2A . . . . 10.9(2) ?
    C6A C1A C2A N2A . . . . -168.85(12) ?
    O1B C1B C2B C3B . . . . -174.15(15) ?
    C6B C1B C2B C3B . . . . 5.4(2) ?
    O1B C1B C2B N2B . . . . 4.6(2) ?
    C6B C1B C2B N2B . . . . -175.85(12) ?
    O2B N2B C2B C3B . . . . -127.14(16) ?
    O3B N2B C2B C3B . . . . 52.44(19) ?
    O2B N2B C2B C1B . . . . 54.0(2) ?
    O3B N2B C2B C1B . . . . -126.42(15) ?
    C5 N1 C3 C4 . . . . 56.93(14) ?
    C2 N1 C3 C4 . . . . 178.96(12) ?
    N2A C2A C3A C4A . . . . 174.47(13) ?
    C1A C2A C3A C4A . . . . -2.1(2) ?
    C1B C2B C3B C4B . . . . -4.1(2) ?
    N2B C2B C3B C4B . . . . 177.17(13) ?
    C6 N2 C4 C3 . . . . 58.56(15) ?
    C7 N2 C4 C3 . . . . -178.06(12) ?
    N1 C3 C4 N2 . . . . -59.29(15) ?
    C2A C3A C4A C5A . . . . -3.5(2) ?
    C2A C3A C4A N3A . . . . -178.66(13) ?
    O4A N3A C4A C3A . . . . -1.6(2) ?
    O5A N3A C4A C3A . . . . 177.50(14) ?
    O4A N3A C4A C5A . . . . -176.91(15) ?
    O5A N3A C4A C5A . . . . 2.2(2) ?
    C2B C3B C4B C5B . . . . 0.2(2) ?
    C2B C3B C4B N3B . . . . -176.01(13) ?
    O5B N3B C4B C5B . . . . -9.7(2) ?
    O4B N3B C4B C5B . . . . 171.44(14) ?
    O5B N3B C4B C3B . . . . 166.71(14) ?
    O4B N3B C4B C3B . . . . -12.2(2) ?
    C3 N1 C5 C6 . . . . -56.04(15) ?
    C2 N1 C5 C6 . . . . -177.86(12) ?
    C3A C4A C5A C6A . . . . 2.6(2) ?
    N3A C4A C5A C6A . . . . 177.78(14) ?
    C3B C4B C5B C6B . . . . 1.6(2) ?
    N3B C4B C5B C6B . . . . 177.86(13) ?
    C4 N2 C6 C5 . . . . -57.85(15) ?
    C7 N2 C6 C5 . . . . 177.35(12) ?
    N1 C5 C6 N2 . . . . 57.52(15) ?
    C4A C5A C6A C1A . . . . 4.0(2) ?
    C4A C5A C6A N1A . . . . -176.42(14) ?
    O1A C1A C6A C5A . . . . 171.60(15) ?
    C2A C1A C6A C5A . . . . -8.7(2) ?
    O1A C1A C6A N1A . . . . -8.0(2) ?
    C2A C1A C6A N1A . . . . 171.77(13) ?
    O6A N1A C6A C5A . . . . -30.2(2) ?
    O7A N1A C6A C5A . . . . 146.94(16) ?
    O6A N1A C6A C1A . . . . 149.37(18) ?
    O7A N1A C6A C1A . . . . -33.4(2) ?
    C4B C5B C6B C1B . . . . 0.1(2) ?
    C4B C5B C6B N1B . . . . -177.32(13) ?
    O1B C1B C6B C5B . . . . 176.23(16) ?
    C2B C1B C6B C5B . . . . -3.3(2) ?
    O1B C1B C6B N1B . . . . -6.4(2) ?
    C2B C1B C6B N1B . . . . 174.07(12) ?
    O6B N1B C6B C5B . . . . 10.6(2) ?
    O7B N1B C6B C5B . . . . -171.39(14) ?
    O6B N1B C6B C1B . . . . -166.93(13) ?
    O7B N1B C6B C1B . . . . 11.1(2) ?
    C4 N2 C7 C8 . . . . 72.88(16) ?
    C6 N2 C7 C8 . . . . -164.52(12) ?
    N2 C7 C8 C9 . . . . 160.20(12) ?
    C10 N3 C9 C8 . . . . 152.17(13) ?
    C23 N3 C9 C8 . . . . -61.06(17) ?
    C7 C8 C9 N3 . . . . -56.46(17) ?
    C23 N3 C10 C11 . . . . -111.87(16) ?
    C9 N3 C10 C11 . . . . 35.5(2) ?
    C23 N3 C10 C15 . . . . 71.41(18) ?
    C9 N3 C10 C15 . . . . -141.22(14) ?
    C15 C10 C11 C12 . . . . 2.4(2) ?
    N3 C10 C11 C12 . . . . -174.26(14) ?
    C10 C11 C12 C13 . . . . 0.6(3) ?
    C11 C12 C13 C14 . . . . -1.8(3) ?
    C12 C13 C14 C15 . . . . 0.0(3) ?
    C11 C10 C15 C14 . . . . -4.1(2) ?
    N3 C10 C15 C14 . . . . 172.67(14) ?
    C11 C10 C15 C16 . . . . 174.51(15) ?
    N3 C10 C15 C16 . . . . -8.7(2) ?
    C13 C14 C15 C10 . . . . 2.9(2) ?
    C13 C14 C15 C16 . . . . -175.71(16) ?
    C10 C15 C16 C17 . . . . -31.2(3) ?
    C14 C15 C16 C17 . . . . 147.44(18) ?
    C15 C16 C17 C18 . . . . 3.0(3) ?
    C16 C17 C18 C23 . . . . 30.6(3) ?
    C16 C17 C18 C19 . . . . -150.09(18) ?
    C23 C18 C19 C20 . . . . -0.2(2) ?
    C17 C18 C19 C20 . . . . -179.58(16) ?
    C18 C19 C20 C21 . . . . 0.5(3) ?
    C19 C20 C21 C22 . . . . -0.5(3) ?
    C20 C21 C22 C23 . . . . 0.3(2) ?
    C21 C22 C23 C18 . . . . -0.1(2) ?
    C21 C22 C23 N3 . . . . 176.53(14) ?
    C19 C18 C23 C22 . . . . 0.0(2) ?
    C17 C18 C23 C22 . . . . 179.34(15) ?
    C19 C18 C23 N3 . . . . -176.67(13) ?
    C17 C18 C23 N3 . . . . 2.7(2) ?
    C10 N3 C23 C22 . . . . 116.62(16) ?
    C9 N3 C23 C22 . . . . -30.4(2) ?
    C10 N3 C23 C18 . . . . -66.76(18) ?
    C9 N3 C23 C18 . . . . 146.20(14) ?
loop_
    _geom_hbond_atom_site_label_D
    _geom_hbond_atom_site_label_H
    _geom_hbond_atom_site_label_A
    _geom_hbond_site_symmetry_A
    _geom_hbond_distance_DH
    _geom_hbond_distance_HA
    _geom_hbond_distance_DA
    _geom_hbond_angle_DHA
    _geom_hbond_publ_flag
    N1 H1 O1B 1_655 0.91(2) 1.85(2) 2.6901(16) 152.6(18) y
    N1 H1 O7B 1_655 0.91(2) 2.383(19) 3.0466(17) 130.0(16) y
    N2 H2 O1A 1_565 0.90(2) 1.78(2) 2.6204(16) 154.6(19) y
    N2 H2 O2A 1_565 0.90(2) 2.43(2) 3.0711(16) 128.2(16) y
    O1 H1C O1B 1_655 0.82 2.50 3.1600(19) 138.4 y
    O1 H1C O7B 1_655 0.82 2.38 3.0841(18) 144.4 y
    C2 H2A O5B 1_565 0.94(2) 2.43(2) 3.3130(19) 155.7(16) n
    C2 H2A O3B 2_666 0.94(2) 2.60(2) 3.2350(19) 125.4(15) n
    C3 H3B O1 2_766 0.956(18) 2.410(18) 3.3250(18) 160.0(14) n
    C3B H3D O3B 2_556 0.944(19) 2.503(19) 3.318(2) 144.7(15) n
    C4 H4B O2A 1_565 0.970(18) 2.648(17) 3.1064(18) 109.3(12) n
    C5 H5A O2A 1_665 0.947(19) 2.418(19) 3.2683(18) 149.3(14) n
    C5 H5B O1A 1_565 0.988(18) 2.523(18) 3.1842(18) 124.1(13) n
    C5 H5B O5B 1_565 0.988(18) 2.714(18) 3.5844(19) 147.2(14) n
    C6 H6B O5A 1_655 0.968(19) 2.492(19) 3.3728(19) 151.2(15) n
    C7 H7A O4A 1_655 0.99(2) 2.44(2) 3.371(2) 158.0(16) n
    C8 H8A O2A 1_565 0.989(17) 2.521(17) 3.2870(19) 134.1(13) n
    C14 H14 O6A 2_765 0.95(2) 2.47(2) 3.085(2) 122.0(15) n
