# Supplementary material for: Opipramol dipicrate
Source: Acta Crystallogr Sect E Struct Rep Online. 2010 Jul 10;66(Pt 8):o1979–80. doi: 10.1107/S1600536810026565 (PMC3007231; doi:10.1107/S1600536810026565)
Supplement: Supplementary file 2 [file e-66-o1979-Isup2.hkl]

# 
# h,k,l, Fc-squared, Fo-squared, sigma(Fo-squared) and status flag 
# 
data_I
_shelx_title ' I in space group P-1' 
_shelx_refln_list_code          4 
_shelx_F_calc_maximum      325.45 
_exptl_crystal_F_000       856.00 
_reflns_d_resolution_high  0.6876 
 
loop_ 
 _symmetry_equiv_pos_as_xyz 
 'x, y, z' 
 '-x, -y, -z' 
 
_cell_length_a     7.3838 
_cell_length_b    12.0400 
_cell_length_c    22.0740 
_cell_angle_alpha  74.821 
_cell_angle_beta   84.355 
_cell_angle_gamma  73.866 
 
_shelx_F_squared_multiplier     1.000 
 
loop_ 
 _refln_index_h 
 _refln_index_k 
 _refln_index_l 
 _refln_F_squared_calc 
 _refln_F_squared_meas 
 _refln_F_squared_sigma 
 _refln_observed_status 
   1   0   0     1539.88     1540.76     26.53 o 
   2   0   0      371.75      394.85      9.66 o 
   3   0   0     4241.42     4206.20     52.34 o 
   4   0   0      104.75      115.33      4.51 o 
   5   0   0      190.66      188.11     11.98 o 
   6   0   0        5.96        6.24      2.94 o 
   7   0   0       86.04       68.49     11.97 o 
   8   0   0       59.52       38.49     11.44 o 
  10   0   0        0.50       12.48      9.37 o 
  -9   1   0       10.71       15.60      8.32 o 
  -8   1   0      271.80      282.95     20.81 o 
  -7   1   0       26.67       29.56      7.81 o 
  -6   1   0       18.59       16.96      3.17 o 
  -5   1   0       11.83       15.82      3.24 o 
  -4   1   0       62.51       53.47      3.77 o 
  -3   1   0        3.58        9.75      1.80 o 
  -2   1   0        0.62        0.00      1.47 o 
  -1   1   0     2429.29     2552.29     22.23 o 
   0   1   0     1112.68     1200.33     12.86 o 
   1   1   0    27357.81    24632.56    763.64 o 
   2   1   0     1562.57     1566.15     22.18 o 
   3   1   0     2922.11     3014.70     28.53 o 
   4   1   0      870.55      829.55     12.29 o 
   5   1   0       90.38       88.63      5.12 o 
   6   1   0        5.22        7.13      2.56 o 
   7   1   0      106.73       90.74      9.88 o 
   8   1   0        0.21       -6.24      6.24 o 
  10   1   0       13.40       24.97     10.40 o 
  -9   2   0       16.90       40.57     10.40 o 
  -7   2   0        7.89       -0.21      4.16 o 
  -6   2   0     1851.68     1856.63     25.35 o 
  -5   2   0      677.28      706.02     16.44 o 
  -4   2   0      738.98      775.63     12.80 o 
  -3   2   0        8.90       24.01      2.40 o 
  -2   2   0     3544.39     3641.97     33.43 o 
  -1   2   0    12541.20    12855.89    102.08 o 
   0   2   0       81.40       81.14      4.16 o 
   1   2   0      619.39      557.48      7.58 o 
   2   2   0      404.12      363.09      5.73 o 
   3   2   0     3213.56     3173.84     57.85 o 
   4   2   0     1385.11     1452.22     17.42 o 
   5   2   0      370.22      354.82      8.29 o 
   6   2   0       20.17       15.00      2.88 o 
   7   2   0       66.15       54.05      6.49 o 
   8   2   0       57.70       56.17     12.48 o 
   9   2   0       15.91        6.24     10.40 o 
  10   2   0      105.29      113.38     18.72 o 
  -9   3   0      200.75      241.34     23.92 o 
  -8   3   0      103.34       97.78     13.53 o 
  -7   3   0       22.62       23.44      6.76 o 
  -6   3   0       48.33       44.06      6.22 o 
  -5   3   0      973.04      978.59     16.41 o 
  -4   3   0      260.24      288.25      8.56 o 
  -3   3   0      105.68      104.07      4.20 o 
  -2   3   0      139.08      121.96      3.97 o 
  -1   3   0     8530.71     9017.16     73.65 o 
   0   3   0     4845.49     4917.94     51.47 o 
   1   3   0      926.33      905.62      9.76 o 
   2   3   0       94.23       62.68      2.88 o 
   3   3   0       57.66      103.15      3.51 o 
   4   3   0      734.94      693.96     10.85 o 
   5   3   0       63.95       59.31      3.90 o 
   6   3   0      866.51      868.81     14.60 o 
   7   3   0      272.46      269.41     19.76 o 
   8   3   0       36.39       31.20      9.37 o 
   9   3   0        2.05       -9.37      9.37 o 
  10   3   0        1.15        6.24      8.32 o 
  -8   4   0       23.75       45.77     10.40 o 
  -7   4   0       15.03       21.85      7.28 o 
  -6   4   0      148.90      164.37      9.08 o 
  -5   4   0        1.50       -1.49      2.56 o 
  -4   4   0       42.05       64.59      5.66 o 
  -3   4   0       67.52       75.63      4.38 o 
  -2   4   0      415.65      451.85      9.75 o 
  -1   4   0     1415.08     1662.41     17.43 o 
   0   4   0    16976.69    17598.32    171.34 o 
   1   4   0      423.62      428.01      6.27 o 
   2   4   0       38.20       62.02      2.75 o 
   3   4   0      106.87       93.65      3.61 o 
   4   4   0      404.17      445.47      9.75 o 
   5   4   0      203.10      231.22      6.47 o 
   6   4   0      875.23      828.37     14.25 o 
   7   4   0        3.21        3.47      3.25 o 
   8   4   0        4.93       -4.16      5.20 o 
   9   4   0       47.03       56.17     13.53 o 
  10   4   0        0.34       -6.24      6.24 o 
  -7   5   0      193.73      211.17     18.72 o 
  -6   5   0      943.92      947.09     22.07 o 
  -5   5   0     1142.25     1183.09     19.61 o 
  -4   5   0       89.79       88.79      5.58 o 
  -3   5   0      206.30      198.68      7.99 o 
  -2   5   0       58.44       60.31      3.51 o 
  -1   5   0      177.67      210.83      4.65 o 
   0   5   0       84.11      117.63      5.14 o 
   1   5   0      351.17      325.49      5.41 o 
   2   5   0     8397.20     8606.35     72.06 o 
   3   5   0      754.35      816.65     12.27 o 
   4   5   0      233.77      241.36      9.81 o 
   5   5   0      228.55      194.94      8.73 o 
   6   5   0      138.78      148.67      6.28 o 
   7   5   0      235.17      231.80     10.50 o 
   8   5   0        3.98        4.16      6.24 o 
   9   5   0        9.50        9.37      9.37 o 
  10   5   0       20.46       32.25     10.40 o 
  -7   6   0       36.14       31.20      9.37 o 
  -6   6   0        2.61        9.37      3.67 o 
  -5   6   0      887.52      869.92     20.95 o 
  -4   6   0      552.33      538.51     15.44 o 
  -3   6   0      895.80      905.89     14.54 o 
  -2   6   0      421.66      436.09      8.70 o 
  -1   6   0       12.39       19.50      1.70 o 
   0   6   0      585.74      648.74     13.60 o 
   1   6   0       49.38       50.28      4.41 o 
   2   6   0     1688.47     2006.87     21.31 o 
   3   6   0       14.41       36.66      3.98 o 
   4   6   0        0.29        0.89      1.51 o 
   5   6   0      567.45      520.44     10.57 o 
   6   6   0      347.58      372.30      9.50 o 
   7   6   0      115.65      103.97      8.74 o 
   8   6   0       20.90       20.81      9.37 o 
   9   6   0        7.13       10.40      9.37 o 
  10   6   0       15.72        5.20      8.32 o 
  -6   7   0        1.31       -3.64      3.67 o 
  -5   7   0      247.61      253.31     11.77 o 
  -4   7   0       10.72        7.09      3.99 o 
  -3   7   0       76.41       91.73      7.36 o 
  -2   7   0      120.00      113.66      7.70 o 
  -1   7   0        2.93        4.01      4.68 o 
   0   7   0      128.56      112.68      6.49 o 
   1   7   0       88.77       85.85     10.40 o 
   2   7   0       26.00       22.40      2.58 o 
   3   7   0       11.47        6.24      1.95 o 
   4   7   0       73.45       73.27      4.58 o 
   5   7   0       12.70        6.61      2.29 o 
   6   7   0     1144.00     1119.50     27.17 o 
   7   7   0       48.19       44.10      5.97 o 
   8   7   0       22.74       13.53      8.32 o 
  10   7   0        3.32        1.04      7.28 o 
  -6   8   0      151.43      157.37     11.99 o 
  -5   8   0       35.23       27.04      5.48 o 
  -4   8   0       29.97       22.77      4.74 o 
  -3   8   0       72.28       99.67      7.99 o 
  -2   8   0       14.38       11.09      3.25 o 
  -1   8   0     1238.41     1319.91     37.45 o 
   0   8   0      169.86      180.18      7.70 o 
   1   8   0      539.74      549.81     26.01 o 
   2   8   0      134.54      147.10      6.96 o 
   3   8   0       28.89       33.82      4.41 o 
   4   8   0       97.87      101.37      5.58 o 
   5   8   0      184.02      189.79      6.79 o 
   6   8   0        8.71       11.23      4.46 o 
   7   8   0      240.75      213.14     10.50 o 
   8   8   0      210.17      243.42     21.85 o 
  10   8   0       17.42       12.48      7.28 o 
  -6   9   0       72.00       78.03      9.56 o 
  -5   9   0       10.15       12.04      6.76 o 
  -4   9   0        5.50        9.45      3.99 o 
  -3   9   0       28.60       28.61      5.14 o 
  -2   9   0      131.50      105.07      8.09 o 
  -1   9   0      111.56      110.03      9.37 o 
   0   9   0      183.53      189.72      8.43 o 
   1   9   0      705.10      704.63     16.54 o 
   2   9   0      139.31      128.36      7.49 o 
   3   9   0      110.89       92.33     10.92 o 
   4   9   0      635.53      666.23     17.69 o 
   5   9   0       10.39        3.42      2.49 o 
   6   9   0        0.03       -0.53      2.25 o 
   7   9   0       22.28       18.72      6.24 o 
   9   9   0        1.12       -6.24      6.24 o 
  10   9   0        6.31        4.16      5.20 o 
  -6  10   0        9.12        5.20      6.24 o 
  -5  10   0        3.15       -3.12      4.41 o 
  -4  10   0      127.92      147.48     11.24 o 
  -3  10   0      111.55      120.81     20.29 o 
  -2  10   0       15.84       20.53      4.74 o 
  -1  10   0      107.14       85.66      7.70 o 
   0  10   0        1.85       -2.22      2.60 o 
   1  10   0      269.25      232.57     10.22 o 
   2  10   0     1425.68     1435.96     26.45 o 
   3  10   0     2662.16     2376.67     36.36 o 
   4  10   0      773.98      725.81     17.61 o 
   5  10   0       19.18       27.24      4.74 o 
   6  10   0      239.44      223.56      8.19 o 
   7  10   0        1.32        1.74      3.25 o 
   8  10   0       21.77       18.72      7.28 o 
   9  10   0       14.34       21.85      8.32 o 
  -6  11   0       31.74       23.92     10.40 o 
  -5  11   0        1.63        3.74      6.24 o 
  -4  11   0       82.51      100.97     10.22 o 
  -3  11   0        2.98        4.45      3.99 o 
  -2  11   0       27.87       24.26      5.14 o 
  -1  11   0        5.46       -0.35      3.25 o 
   0  11   0       40.63       39.84      5.89 o 
   1  11   0       30.21       28.75      5.72 o 
   2  11   0       21.23       13.90      3.99 o 
   3  11   0       42.30       39.76      5.19 o 
   4  11   0       48.15       31.34     11.97 o 
   5  11   0     1566.32     1458.78     27.93 o 
   6  11   0       26.56       22.00      5.20 o 
   7  11   0       75.83       85.30     11.44 o 
  -5  12   0        1.18       -0.33      6.76 o 
  -4  12   0       13.53       12.66      6.22 o 
  -3  12   0      104.53       97.98      9.91 o 
  -2  12   0        2.75       -2.08      3.25 o 
  -1  12   0        4.13        5.39      3.99 o 
   0  12   0        0.26       -3.12      3.12 o 
   1  12   0      307.69      292.27     12.44 o 
   2  12   0      110.46       86.68      9.37 o 
   3  12   0       41.15       36.79      5.48 o 
   4  12   0       27.29       30.59      5.20 o 
   5  12   0        1.00        0.92      3.25 o 
   6  12   0       59.43       75.42      8.09 o 
   7  12   0        1.12       -4.16      4.16 o 
  -4  13   0       48.52       46.31     11.97 o 
  -3  13   0        2.39        1.56      5.14 o 
  -2  13   0        4.90       14.42      5.48 o 
  -1  13   0       71.15       80.02     12.48 o 
   0  13   0      244.11      227.41     13.00 o 
   1  13   0       31.67       26.93      5.48 o 
   2  13   0        4.75       -2.21      2.67 o 
   3  13   0       40.36       44.88      6.22 o 
   4  13   0       91.06       82.75      8.43 o 
   5  13   0       13.67       17.24      5.00 o 
   6  13   0        0.77        6.64      5.20 o 
   7  13   0       24.00       38.49      8.32 o 
  -2  14   0       10.16        7.28      5.89 o 
  -1  14   0       51.12       63.56      8.43 o 
   0  14   0       92.22       82.59      9.18 o 
   1  14   0        9.47        9.29      5.72 o 
   2  14   0       58.00       59.20      7.49 o 
   3  14   0      450.45      455.67     17.18 o 
   4  14   0       16.07       18.99      5.75 o 
   5  14   0       31.73       33.98      6.73 o 
   6  14   0       17.71        3.12      5.19 o 
   7  14   0       21.53       20.81      8.32 o 
  -1  15   0      159.97      167.48     18.72 o 
   0  15   0        0.49       -1.56      5.14 o 
   1  15   0       32.20       22.72      6.73 o 
   2  15   0      318.11      309.98     14.96 o 
   3  15   0      194.26      191.65     13.91 o 
   4  15   0      127.14      151.92     16.13 o 
   5  15   0       11.46       12.00      5.48 o 
   6  15   0      130.17      162.22     13.48 o 
   7  15   0        1.54        9.37      8.32 o 
   2  16   0        2.62        1.25      6.24 o 
   3  16   0       68.55       80.74      9.75 o 
   4  16   0        6.52        3.91      5.97 o 
   5  16   0       40.17       45.53      8.66 o 
  -5 -16   1        1.26        4.16     12.48 o 
  -4 -16   1        6.71        2.94      5.48 o 
  -3 -16   1       16.61       17.74      6.29 o 
  -2 -16   1        0.49       -2.77      4.65 o 
  -6 -15   1      205.71      256.26     45.77 o 
  -5 -15   1       37.17       51.18      8.46 o 
  -4 -15   1        0.25       -1.41      4.55 o 
  -3 -15   1       27.52       24.96      6.73 o 
  -2 -15   1       89.70       87.47      9.91 o 
  -1 -15   1        7.19        9.62      5.75 o 
   0 -15   1       40.04       37.21      7.49 o 
   1 -15   1        5.46       -3.12      7.28 o 
  -7 -14   1       10.11       11.44      6.24 o 
  -6 -14   1      102.23      107.31     10.96 o 
  -5 -14   1        0.00       -2.24      5.20 o 
  -4 -14   1       80.75       78.83      9.18 o 
  -3 -14   1       41.41       51.17      7.36 o 
  -2 -14   1       17.47        8.62      5.00 o 
  -1 -14   1       33.20       19.76      5.48 o 
   0 -14   1      145.07      126.27     11.38 o 
   1 -14   1      224.85      222.10     23.92 o 
   2 -14   1       14.90       11.97      5.89 o 
  -7 -13   1       18.70       14.56      7.28 o 
  -6 -13   1       41.39       36.86      7.28 o 
  -5 -13   1       10.35       18.49      8.84 o 
  -4 -13   1      164.09      168.52     11.77 o 
  -3 -13   1      134.05      134.04     10.92 o 
  -2 -13   1       74.68       64.97      7.70 o 
  -1 -13   1      230.19      227.08     11.70 o 
   0 -13   1       38.51       25.13      5.48 o 
   1 -13   1       25.33        9.66      5.00 o 
   2 -13   1        6.53       18.50      8.32 o 
   3 -13   1       48.44       48.82      8.83 o 
   4 -13   1        2.52        4.16      9.37 o 
  -7 -12   1        8.36       14.56      6.24 o 
  -6 -12   1       43.91       46.25     11.97 o 
  -5 -12   1       26.95       41.06     15.09 o 
  -4 -12   1       80.36       75.32      7.70 o 
  -3 -12   1        0.86        0.58      3.25 o 
  -2 -12   1       54.08       38.01      9.37 o 
  -1 -12   1        6.50        5.96      3.99 o 
   0 -12   1        9.14        6.05      3.99 o 
   1 -12   1       59.17       48.46      7.25 o 
   2 -12   1        1.70        0.00      3.99 o 
   3 -12   1       17.48       17.16      5.89 o 
   4 -12   1        5.82       -4.74      4.74 o 
   5 -12   1        3.20        1.04      9.37 o 
  -7 -11   1      144.08      137.31     14.56 o 
  -6 -11   1       40.29       33.15     10.40 o 
  -5 -11   1       86.35       71.40     11.44 o 
  -4 -11   1        9.77        4.28      3.25 o 
  -3 -11   1       33.53       41.16      5.48 o 
  -2 -11   1        2.79        2.19      3.25 o 
  -1 -11   1      212.67      210.25     22.36 o 
   0 -11   1     1161.69     1116.30     24.57 o 
   1 -11   1       61.98       54.86      6.62 o 
   2 -11   1       70.66       54.82      6.96 o 
   3 -11   1       48.64       44.46     10.92 o 
   4 -11   1       52.45       59.60      8.74 o 
   5 -11   1       11.64       14.56      6.62 o 
  -9 -10   1        7.95        9.37      6.24 o 
  -8 -10   1      102.47      116.51     14.56 o 
  -7 -10   1       74.51       61.22      8.84 o 
  -6 -10   1       10.57        5.31      3.16 o 
  -5 -10   1       77.97       54.70      9.37 o 
  -4 -10   1        0.94       13.30      4.68 o 
  -3 -10   1       66.73       51.29      5.48 o 
  -2 -10   1      208.88      205.48      9.18 o 
  -1 -10   1      128.58      127.69      9.18 o 
   0 -10   1       23.07       22.09      4.68 o 
   1 -10   1      170.96      147.10      9.91 o 
   2 -10   1       14.50       13.71      3.99 o 
   3 -10   1       42.08       41.28      8.32 o 
   4 -10   1      326.19      342.89     14.66 o 
   5 -10   1       20.09       12.28      5.75 o 
   6 -10   1       16.28       11.44      9.37 o 
  -9  -9   1       82.97      105.06     15.60 o 
  -8  -9   1        1.55       -5.20      6.24 o 
  -7  -9   1       99.69       93.45      8.09 o 
  -6  -9   1        5.21        4.80      2.75 o 
  -5  -9   1        0.00        0.10      1.95 o 
  -4  -9   1        0.67        1.88      1.39 o 
  -3  -9   1      630.90      676.85     33.29 o 
  -2  -9   1      163.49      164.15      7.70 o 
  -1  -9   1      317.39      287.11     10.65 o 
   0  -9   1       57.58       60.45      6.24 o 
   1  -9   1      450.52      431.54     13.91 o 
   2  -9   1        6.26       14.56      3.67 o 
   3  -9   1      958.39      838.62     21.29 o 
   4  -9   1      626.80      539.50     17.61 o 
   5  -9   1       34.88       41.52      6.96 o 
   6  -9   1      164.58      187.74     13.60 o 
 -10  -8   1       76.97       50.98     10.40 o 
  -9  -8   1       67.87       47.85     11.44 o 
  -8  -8   1       73.55       88.42     13.53 o 
  -7  -8   1        1.77        3.12      4.16 o 
  -6  -8   1        0.00        1.56      2.94 o 
  -5  -8   1        5.39        7.81      2.94 o 
  -4  -8   1       97.46       91.27      5.18 o 
  -3  -8   1       53.68       35.93      4.77 o 
  -2  -8   1      318.51      293.36     10.80 o 
  -1  -8   1      339.57      301.95     10.22 o 
   0  -8   1      195.53      165.79      7.70 o 
   1  -8   1      193.85      186.72     21.85 o 
   2  -8   1       32.90       26.78      4.41 o 
   3  -8   1        8.93       13.12      3.67 o 
   4  -8   1       29.76       21.85      7.28 o 
   5  -8   1        0.15       -0.80      3.25 o 
   6  -8   1      218.30      221.99     14.22 o 
 -10  -7   1       20.62       20.81      8.32 o 
  -9  -7   1        9.36       14.56      8.32 o 
  -7  -7   1      239.79      255.13     11.50 o 
  -6  -7   1       18.49       14.40      3.29 o 
  -5  -7   1      632.03      625.46     12.37 o 
  -4  -7   1      494.80      499.76     10.21 o 
  -3  -7   1        0.42        0.00      1.33 o 
  -2  -7   1      772.31      729.12     10.83 o 
  -1  -7   1      111.05       94.41      9.88 o 
   0  -7   1     3733.69     3742.82     46.67 o 
   1  -7   1      202.22      161.46      7.70 o 
   2  -7   1        3.15        4.91      2.49 o 
   3  -7   1        1.22       -2.82      5.20 o 
   4  -7   1       43.80       36.93      5.14 o 
   5  -7   1       31.20       32.25      5.48 o 
   6  -7   1        4.57        1.56      3.67 o 
 -10  -6   1        4.50        0.00      7.28 o 
  -9  -6   1       30.62       23.92     10.40 o 
  -8  -6   1       36.53       47.00      6.49 o 
  -7  -6   1       84.18       95.15      7.99 o 
  -6  -6   1       10.83       10.36      4.16 o 
  -5  -6   1     1399.51     1435.22     19.54 o 
  -4  -6   1      108.69       97.50      4.99 o 
  -3  -6   1      154.40      158.06      5.18 o 
  -2  -6   1        4.42        3.86      1.51 o 
  -1  -6   1       20.18       19.63      2.23 o 
   0  -6   1       12.68        7.58      2.49 o 
   1  -6   1       85.70      103.55      5.75 o 
   2  -6   1     3094.07     3103.59     41.51 o 
   3  -6   1      190.15      211.83     10.46 o 
   4  -6   1      195.68      198.48      7.65 o 
   5  -6   1        6.56        6.76      3.67 o 
   6  -6   1        8.90        5.67      6.24 o 
 -10  -5   1        8.01       10.40      8.32 o 
  -8  -5   1       18.30        6.24      7.28 o 
  -7  -5   1       72.92       75.25     10.40 o 
  -6  -5   1      197.19      213.66      9.41 o 
  -5  -5   1      236.98      224.73     10.31 o 
  -4  -5   1      576.50      554.36     10.18 o 
  -3  -5   1      612.25      620.29     10.00 o 
  -2  -5   1     4354.99     4424.52     49.27 o 
  -1  -5   1        2.66        3.12      1.47 o 
   0  -5   1      742.29      773.42     14.33 o 
   1  -5   1     1627.49     1794.28     18.97 o 
   2  -5   1      383.12      445.00      8.41 o 
   3  -5   1     1049.54     1051.05     16.09 o 
   4  -5   1      948.73      900.91     15.36 o 
   5  -5   1       55.55       53.69      7.81 o 
   6  -5   1       49.00       41.84      6.62 o 
 -10  -4   1        0.00       -5.20      5.20 o 
  -8  -4   1       53.71       53.72      6.92 o 
  -7  -4   1       70.16       64.55      6.73 o 
  -6  -4   1       15.64       13.58      4.43 o 
  -5  -4   1      122.62      117.72      4.95 o 
  -4  -4   1        0.00        3.12      1.51 o 
  -3  -4   1       18.31       12.66      1.95 o 
  -2  -4   1      339.00      428.98      6.99 o 
  -1  -4   1     2470.33     2593.90     23.91 o 
   0  -4   1      214.03      178.52      5.89 o 
   1  -4   1      189.35      223.43      4.65 o 
   2  -4   1      495.08      556.93      9.90 o 
   3  -4   1      297.83      303.05      7.39 o 
   4  -4   1     1852.10     1878.09     23.80 o 
   5  -4   1        1.96        4.72      2.75 o 
   6  -4   1     1462.17     1466.25     22.80 o 
   7  -4   1        0.14       -0.40      6.24 o 
   8  -4   1        6.07        4.16      6.24 o 
 -10  -3   1       72.87       93.62     15.60 o 
  -8  -3   1      117.71       90.50     13.53 o 
  -7  -3   1       65.70       53.72      6.49 o 
  -6  -3   1      116.52      110.24      5.57 o 
  -5  -3   1      126.29      117.99      4.95 o 
  -4  -3   1        0.51        0.26      1.33 o 
  -3  -3   1     2252.48     2391.17     23.76 o 
  -2  -3   1     7991.49     8322.57     68.45 o 
  -1  -3   1      440.74      474.51      7.15 o 
   0  -3   1       29.53       17.18      2.20 o 
   1  -3   1     2217.24     2386.43     22.52 o 
   2  -3   1     1594.59     1682.05     18.60 o 
   3  -3   1       93.90       95.18      4.38 o 
   4  -3   1      672.25      616.66     11.60 o 
   5  -3   1     1439.46     1416.39     20.40 o 
   6  -3   1     1202.87     1116.81     18.97 o 
   7  -3   1       74.47       87.23      8.74 o 
   9  -3   1      499.80      638.71     32.25 o 
 -10  -2   1        9.61        2.08      8.32 o 
  -8  -2   1      185.44      186.20     19.76 o 
  -7  -2   1      137.32       89.43     24.97 o 
  -6  -2   1      109.20      107.08      5.65 o 
  -5  -2   1        8.44        4.16      4.16 o 
  -4  -2   1      390.08      378.53      9.29 o 
  -3  -2   1      602.47      513.39      7.91 o 
  -2  -2   1      500.15      533.26      7.51 o 
  -1  -2   1     6445.00     6411.30     52.05 o 
   0  -2   1        1.00        9.61      1.66 o 
   1  -2   1       29.56       10.90      1.20 o 
   2  -2   1     6599.36     6650.64     56.63 o 
   3  -2   1     3140.69     2906.13     47.24 o 
   4  -2   1     1092.69     1070.61     15.59 o 
   5  -2   1       33.96       37.27      4.74 o 
   6  -2   1        1.27        7.12      2.90 o 
   7  -2   1        1.05       -0.18      3.63 o 
   8  -2   1      607.60      655.36     31.20 o 
 -10  -1   1        1.88        7.28      8.32 o 
  -9  -1   1       40.56       37.45     10.40 o 
  -8  -1   1       11.95       10.40      9.37 o 
  -7  -1   1       77.78       65.36     18.20 o 
  -6  -1   1      374.87      388.91      9.58 o 
  -5  -1   1     2726.75     2908.56     42.90 o 
  -4  -1   1    10437.94    11451.03     95.82 o 
  -3  -1   1     1609.52     1612.10     17.49 o 
  -2  -1   1      290.61      246.83      4.23 o 
  -1  -1   1     3046.19     3064.62     32.86 o 
   0  -1   1       23.73       12.82      0.90 o 
   1  -1   1     2176.41     2295.27     20.40 o 
   2  -1   1       48.53       63.83      2.75 o 
   3  -1   1      709.31      800.14     20.06 o 
   4  -1   1     1169.24     1397.64     21.92 o 
   5  -1   1      250.80      220.48      6.94 o 
   6  -1   1       60.29       52.57      4.73 o 
   7  -1   1      138.96      132.59      7.69 o 
   8  -1   1       33.61       31.20     11.44 o 
  -9   0   1        0.73       -4.16      6.24 o 
  -7   0   1       73.72       64.31      6.73 o 
  -6   0   1       35.48       39.20      3.97 o 
  -5   0   1       61.29       57.66      4.12 o 
  -4   0   1       22.50       48.36      3.29 o 
  -3   0   1     1258.75     1577.59     17.57 o 
  -2   0   1      110.37      103.73      3.17 o 
  -1   0   1      616.73      566.63      5.95 o 
   1   0   1       22.23       12.96      1.09 o 
   2   0   1       74.20       65.79      2.56 o 
   3   0   1       96.22      131.02      4.12 o 
   4   0   1     2593.56     2668.54     27.91 o 
   5   0   1     1830.04     1887.25     23.08 o 
   6   0   1       78.87       65.01      5.12 o 
   7   0   1        5.51        1.84      3.73 o 
   8   0   1        0.07       -1.04      6.24 o 
   9   0   1       27.58       14.56     11.44 o 
  10   0   1        0.80        4.16      9.37 o 
  -9   1   1      123.31      164.36     18.72 o 
  -7   1   1       65.29       64.25     24.97 o 
  -6   1   1        8.49       11.57      3.64 o 
  -5   1   1       77.54       77.76      5.04 o 
  -4   1   1        3.39        2.42      1.80 o 
  -3   1   1        6.98       12.63      1.80 o 
  -2   1   1      676.24      647.95      8.59 o 
  -1   1   1     1815.41     1622.36     14.81 o 
   0   1   1       83.89       71.26      2.33 o 
   1   1   1       17.00       11.42      1.47 o 
   2   1   1      132.68      151.73      3.51 o 
   3   1   1       28.74       20.63      1.95 o 
   4   1   1      193.11      191.30      6.89 o 
   5   1   1      552.79      652.08     15.16 o 
   6   1   1       71.93       80.78      5.12 o 
   7   1   1       89.38       92.48      7.09 o 
   8   1   1        2.37        4.16      7.28 o 
   9   1   1       99.54       73.86     15.60 o 
  -9   2   1       20.68       17.69      9.37 o 
  -8   2   1      373.36      410.90     23.92 o 
  -7   2   1        6.62        7.02      4.23 o 
  -6   2   1     1222.10     1195.09     19.31 o 
  -5   2   1      305.54      329.87     19.25 o 
  -4   2   1      240.19      299.49      7.59 o 
  -3   2   1       23.45       21.16      2.40 o 
  -2   2   1      397.24      400.40      7.38 o 
  -1   2   1    14918.95    14856.72    151.26 o 
   0   2   1      175.58      119.83      2.25 o 
   1   2   1     1231.03     1260.11     11.80 o 
   2   2   1      713.51      849.23      9.72 o 
   3   2   1      195.33      214.36      4.73 o 
   4   2   1      675.89      773.14     13.54 o 
   5   2   1       28.78       41.32      4.41 o 
   6   2   1        1.00        0.93      2.15 o 
   7   2   1        8.33        2.17      2.67 o 
   8   2   1      481.36      492.04     26.01 o 
   9   2   1        3.96        5.20     10.40 o 
  -9   3   1       45.27       58.26     12.48 o 
  -8   3   1       69.42       68.65     11.44 o 
  -7   3   1        5.03        3.12      4.16 o 
  -6   3   1      376.04      370.72     10.57 o 
  -5   3   1     8752.02     8496.48     77.44 o 
  -4   3   1      706.74      707.70     16.27 o 
  -3   3   1      182.56      149.10      4.99 o 
  -2   3   1       26.14       21.17      2.54 o 
  -1   3   1      163.95      197.14      7.48 o 
   0   3   1     8891.48     8808.03     85.68 o 
   1   3   1       62.37       72.25      2.15 o 
   2   3   1     3990.37     3865.54     34.00 o 
   3   3   1      873.77      696.44      9.72 o 
   4   3   1      377.44      415.30      8.03 o 
   5   3   1       16.53       16.56      4.15 o 
   6   3   1      152.44      163.91     10.16 o 
   7   3   1        0.60        2.67      2.56 o 
   8   3   1        0.86       -2.08      4.16 o 
   9   3   1       66.31       87.38     15.60 o 
  -8   4   1       63.63       88.42     13.53 o 
  -7   4   1        0.15        2.08      3.25 o 
  -6   4   1        0.61        0.58      4.16 o 
  -5   4   1     2296.12     2312.64     29.03 o 
  -4   4   1      405.07      387.50     13.61 o 
  -3   4   1      947.22      904.18     13.61 o 
  -2   4   1       48.47       55.22      5.72 o 
  -1   4   1     2186.26     2582.41     24.87 o 
   0   4   1       15.43       15.88      2.20 o 
   1   4   1      521.15      583.42      7.49 o 
   2   4   1     1460.96     1428.84     15.40 o 
   3   4   1      363.13      343.71     11.92 o 
   4   4   1     2978.11     3094.46     31.08 o 
   5   4   1      213.73      224.27      6.51 o 
   6   4   1      293.11      296.93      8.41 o 
   7   4   1       43.39       37.60      4.23 o 
   8   4   1       50.91       53.05     11.44 o 
   9   4   1       65.74       96.74     15.60 o 
  -7   5   1       67.68       70.53      8.09 o 
  -6   5   1       45.71       54.10      5.18 o 
  -5   5   1        3.17        4.69      2.57 o 
  -4   5   1        0.90        2.60      2.94 o 
  -3   5   1      233.57      224.29      9.22 o 
  -2   5   1       59.84       72.51      4.23 o 
  -1   5   1     2337.12     2543.08     40.38 o 
   0   5   1      338.95      297.11      7.70 o 
   1   5   1      307.55      324.01      5.29 o 
   2   5   1        7.74        2.42      1.20 o 
   3   5   1      552.49      578.89     11.15 o 
   4   5   1        6.95       16.21      2.40 o 
   5   5   1     1190.16     1155.86     16.67 o 
   6   5   1      866.31      908.18     15.23 o 
   7   5   1      829.19      743.88     14.63 o 
   8   5   1        7.76       14.56      7.28 o 
   9   5   1       16.48       20.81     10.40 o 
  -6   6   1        0.95        8.32      5.20 o 
  -5   6   1     1061.41     1074.57     33.29 o 
  -4   6   1      141.05      139.60     15.60 o 
  -3   6   1       64.83       66.15      4.41 o 
  -2   6   1     1277.34     1363.98     23.34 o 
  -1   6   1      208.02      200.52      8.77 o 
   0   6   1       94.28      122.63      5.48 o 
   1   6   1      520.11      537.64      7.23 o 
   2   6   1       12.25       11.76      1.79 o 
   3   6   1       76.32       61.38      3.61 o 
   4   6   1      253.27      254.58      6.55 o 
   5   6   1      220.10      202.54      6.94 o 
   6   6   1     1200.23     1176.47     18.03 o 
   7   6   1      373.81      364.49     10.24 o 
   8   6   1      195.73      226.78     20.81 o 
   9   6   1        7.80        4.16      9.37 o 
  -7   7   1      185.46      208.05     20.81 o 
  -6   7   1       19.81       10.81      4.74 o 
  -5   7   1     1271.38     1293.68     27.21 o 
  -4   7   1      265.41      236.73     10.65 o 
  -3   7   1      298.88      278.46     10.65 o 
  -2   7   1      101.09      100.14      6.96 o 
  -1   7   1        8.83        6.98      2.49 o 
   0   7   1       12.08       16.28      2.94 o 
   1   7   1      113.81      103.14      5.48 o 
   2   7   1      467.31      437.20      7.80 o 
   3   7   1      174.36      196.99      5.95 o 
   4   7   1      432.18      424.11      9.39 o 
   5   7   1      392.98      397.25      9.57 o 
   6   7   1       55.42       70.83      5.34 o 
   7   7   1        8.28       15.41      3.17 o 
   8   7   1       22.82       16.64      8.32 o 
   9   7   1       40.37       45.77     12.48 o 
  -7   8   1        8.06       18.72     11.44 o 
  -6   8   1       66.51       66.48      8.84 o 
  -5   8   1       61.21       46.36      6.62 o 
  -4   8   1      413.23      366.71     13.97 o 
  -3   8   1      424.87      288.58     17.16 o 
  -2   8   1       19.93       12.95      3.25 o 
  -1   8   1      243.72      269.72      9.91 o 
   0   8   1       19.97       16.15      3.64 o 
   1   8   1       93.08       83.95      6.22 o 
   2   8   1      827.29      794.57     29.64 o 
   3   8   1       89.17       93.17      4.80 o 
   4   8   1      161.13      160.99      5.73 o 
   5   8   1      945.94      975.48     16.01 o 
   6   8   1       17.82       19.82      3.51 o 
   7   8   1        7.50        9.51      3.03 o 
   8   8   1       91.37      131.07     16.64 o 
   9   8   1       60.54       67.61     15.60 o 
  10   8   1        2.16        0.00      6.24 o 
  -6   9   1      103.85      122.92     11.38 o 
  -5   9   1       37.52       27.93     10.40 o 
  -4   9   1        3.93       -1.50      4.16 o 
  -3   9   1     1725.44     1603.21     30.87 o 
  -2   9   1      500.18      401.80     13.60 o 
  -1   9   1       26.39       32.25      4.74 o 
   0   9   1      436.95      393.83     12.12 o 
   1   9   1       11.92       10.40      3.25 o 
   2   9   1      203.37      185.47      8.43 o 
   3   9   1      130.41      132.60     12.48 o 
   4   9   1      865.58      855.97     14.56 o 
   5   9   1      108.42      107.47      6.19 o 
   6   9   1       88.69       84.92      6.19 o 
   7   9   1      394.41      394.41     11.32 o 
   8   9   1        0.47        2.08      7.28 o 
  10   9   1       14.04       11.44      6.24 o 
  -6  10   1       27.17       28.09     11.44 o 
  -5  10   1       11.13        5.72      5.14 o 
  -4  10   1       16.54       23.82      5.48 o 
  -3  10   1       18.49       22.88      5.14 o 
  -2  10   1        6.95        6.76      3.67 o 
  -1  10   1        7.79        9.71      3.25 o 
   0  10   1     1262.99     1148.94     23.51 o 
   1  10   1     3780.10     3433.13     47.74 o 
   2  10   1      153.11      135.33      7.99 o 
   3  10   1        7.87        8.32      3.25 o 
   4  10   1      307.29      282.14     10.65 o 
   5  10   1       62.07       58.92      6.24 o 
   6  10   1        9.19       11.63      3.99 o 
   7  10   1       18.70       27.68      4.50 o 
   9  10   1        0.77       -5.20      6.24 o 
  -6  11   1      245.41      307.92     22.88 o 
  -5  11   1        0.67        9.88      5.89 o 
  -4  11   1       70.42       76.84      8.43 o 
  -3  11   1       14.59        5.72      4.23 o 
  -2  11   1       33.04       37.52      5.89 o 
  -1  11   1        2.18        3.64      3.67 o 
   0  11   1      125.84      101.31      8.43 o 
   1  11   1     1084.81     1031.39     36.41 o 
   2  11   1      564.34      542.44     15.70 o 
   3  11   1       68.99       64.10      6.49 o 
   4  11   1       32.95       31.66      4.74 o 
   5  11   1       11.56       12.57      3.99 o 
   6  11   1       62.82       53.21      9.88 o 
   7  11   1      110.30      135.61      9.91 o 
  -5  12   1      113.68      119.47     13.53 o 
  -4  12   1       18.94       29.13      7.36 o 
  -3  12   1      113.50       99.26     15.60 o 
  -2  12   1        0.11       -2.60      3.67 o 
  -1  12   1       35.63       39.99      6.22 o 
   0  12   1       13.17       15.33      4.16 o 
   1  12   1      479.03      493.14     16.13 o 
   2  12   1      298.95      275.98     11.70 o 
   3  12   1      144.89      134.80      9.47 o 
   4  12   1       42.72       47.75      6.22 o 
   5  12   1      197.01      184.22     12.48 o 
   6  12   1        3.87        7.66      6.24 o 
   7  12   1       19.85       17.27      7.28 o 
  -4  13   1       24.98       24.47      6.96 o 
  -3  13   1       10.38        8.87      8.32 o 
  -2  13   1      250.48      234.89     16.64 o 
  -1  13   1       12.34        9.52      4.41 o 
   0  13   1       11.23       12.25      4.74 o 
   1  13   1        0.63        3.54      3.47 o 
   2  13   1       28.58       26.01      5.00 o 
   3  13   1       10.37        2.36      4.68 o 
   4  13   1       88.46       73.52      7.70 o 
   5  13   1      144.67      172.68     11.77 o 
   6  13   1       22.27       26.19      5.75 o 
   7  13   1       43.79       35.88      6.73 o 
  -3  14   1        0.21       -6.24      6.24 o 
  -2  14   1       88.92       86.96     10.30 o 
  -1  14   1      187.84      212.01     14.22 o 
   0  14   1       95.36       75.93      8.74 o 
   1  14   1      210.41      200.15     13.18 o 
   2  14   1      293.47      271.30     13.18 o 
   3  14   1        0.10        2.69      4.23 o 
   4  14   1      129.68      143.36     11.38 o 
   5  14   1       15.12       18.66      5.75 o 
   6  14   1       51.11       56.81      8.24 o 
  -1  15   1      159.87      181.03     13.91 o 
   0  15   1       66.28       55.14     11.44 o 
   1  15   1        1.55        6.98      5.00 o 
   2  15   1       20.12       12.55      8.84 o 
   3  15   1      145.06      154.80     11.99 o 
   4  15   1       57.37       52.66      8.24 o 
   5  15   1        0.82        5.88      5.97 o 
   6  15   1        0.06       -2.80      8.84 o 
   1  16   1       22.78       15.06     12.48 o 
   2  16   1       24.98       18.89      6.73 o 
   3  16   1      167.08      211.13     23.92 o 
   4  16   1       33.87       32.94     14.04 o 
   5  16   1       27.50       30.81     11.97 o 
   6  16   1       11.47        6.55     13.53 o 
  -4 -16   2        5.52        9.37     12.48 o 
  -3 -16   2        2.59        9.37     11.44 o 
  -6 -15   2       67.28      104.03     13.53 o 
  -5 -15   2       38.98       45.03      8.46 o 
  -4 -15   2        1.38        3.90      5.35 o 
  -3 -15   2        8.52        5.72      5.35 o 
  -2 -15   2        0.24        5.72      5.35 o 
  -1 -15   2        7.47        2.16      4.41 o 
   0 -15   2        7.61        9.42      6.22 o 
  -6 -14   2       99.42      117.55     15.60 o 
  -5 -14   2       76.28       66.92      9.18 o 
  -4 -14   2       55.08       61.53      7.99 o 
  -3 -14   2        8.88        1.56      7.81 o 
  -2 -14   2      476.89      477.29     24.45 o 
  -1 -14   2       20.56       17.56      9.88 o 
   0 -14   2        0.03        0.45      5.00 o 
   1 -14   2      208.37      219.00     15.07 o 
   2 -14   2       12.66        5.20      5.89 o 
  -7 -13   2       20.45       15.60      7.28 o 
  -6 -13   2        5.05        3.71      5.00 o 
  -5 -13   2       11.95       14.56      5.20 o 
  -4 -13   2       47.65       49.38     10.92 o 
  -3 -13   2       55.58       62.91      7.70 o 
  -2 -13   2       18.58       13.09      4.23 o 
  -1 -13   2       11.59       13.69      4.74 o 
   0 -13   2        5.43        3.56      4.23 o 
   1 -13   2       18.48       30.17      6.22 o 
   2 -13   2       46.22       81.21      9.47 o 
   3 -13   2        3.06       -1.18      5.48 o 
  -7 -12   2        0.27        4.16      6.24 o 
  -6 -12   2       27.99       35.47      6.62 o 
  -5 -12   2       29.03       27.52      5.00 o 
  -4 -12   2       77.89       72.74      7.70 o 
  -3 -12   2      332.00      334.15     13.60 o 
  -2 -12   2       28.31       22.03      4.74 o 
  -1 -12   2       23.37       12.14      4.23 o 
   0 -12   2        8.73       11.44      4.41 o 
   1 -12   2       69.70       64.94      7.70 o 
   2 -12   2       32.14       33.28      6.22 o 
   3 -12   2        0.12        2.97      5.00 o 
   4 -12   2        3.18        4.09      5.48 o 
   5 -12   2      599.23      699.04     32.25 o 
  -7 -11   2        2.70        0.00      5.20 o 
  -6 -11   2       12.31        9.02      4.23 o 
  -5 -11   2        6.53       13.34      3.99 o 
  -4 -11   2      606.67      571.81     26.53 o 
  -3 -11   2        4.46       -2.49      2.49 o 
  -2 -11   2       16.43       13.34      7.28 o 
  -1 -11   2      203.35      175.97     10.92 o 
   0 -11   2        5.38        6.90      3.99 o 
   1 -11   2        3.93        8.74      3.47 o 
   2 -11   2        0.92        0.63      3.47 o 
   3 -11   2        2.70       -2.65      3.99 o 
   4 -11   2       56.76       73.89      9.18 o 
   5 -11   2       66.67       75.87      9.91 o 
  -9 -10   2       16.34       24.97      8.32 o 
  -8 -10   2       29.21       28.19      6.76 o 
  -7 -10   2       83.30       92.41      8.43 o 
  -6 -10   2        7.80        4.16      3.12 o 
  -5 -10   2       41.45       56.64      6.22 o 
  -4 -10   2       41.23       44.99      5.48 o 
  -3 -10   2       30.65       36.93      5.14 o 
  -2 -10   2      426.33      436.68     13.60 o 
  -1 -10   2       90.34       79.45      6.96 o 
   0 -10   2      109.91      116.18     16.13 o 
   1 -10   2        1.78       -3.12      3.12 o 
   2 -10   2      238.01      242.11     14.56 o 
   3 -10   2       41.26       29.55      5.48 o 
   4 -10   2      142.84      142.93     18.72 o 
   5 -10   2        0.04       -2.22      5.00 o 
   6 -10   2        1.77        3.12      8.32 o 
  -9  -9   2       24.77       24.97      9.37 o 
  -8  -9   2        1.91       -1.70      4.16 o 
  -7  -9   2        0.02       -2.77      6.76 o 
  -6  -9   2        0.10        2.65      2.38 o 
  -5  -9   2      104.92      108.86      6.39 o 
  -4  -9   2       10.10        9.56      2.40 o 
  -3  -9   2      167.74      148.42      7.70 o 
  -2  -9   2       37.88       37.23      4.74 o 
  -1  -9   2     1377.34     1380.14     25.30 o 
   0  -9   2     2178.84     2060.19     33.42 o 
   1  -9   2      268.21      231.56      9.91 o 
   2  -9   2       17.15        9.88      3.67 o 
   3  -9   2      203.81      183.10     10.75 o 
   4  -9   2       17.59       15.60      4.74 o 
   5  -9   2       11.81       16.85      6.76 o 
   6  -9   2       31.45       35.30      7.70 o 
  -9  -8   2        3.84       -7.28      7.28 o 
  -8  -8   2       61.10       72.82      7.99 o 
  -7  -8   2       49.10       51.61      9.37 o 
  -6  -8   2       43.57       28.46      4.50 o 
  -5  -8   2      426.54      385.30      9.80 o 
  -4  -8   2      331.77      349.05      8.80 o 
  -3  -8   2        1.15        8.42      2.15 o 
  -2  -8   2       76.27       81.11      8.08 o 
  -1  -8   2        5.78        3.57      2.49 o 
   0  -8   2        7.40        3.86      2.49 o 
   1  -8   2      283.24      240.00      9.91 o 
   2  -8   2       46.28       60.03      6.22 o 
   3  -8   2       19.53        7.28      3.25 o 
   4  -8   2      494.40      497.62     16.13 o 
   5  -8   2        0.03        3.69      3.25 o 
   6  -8   2        3.51        7.28      5.14 o 
 -10  -7   2        4.40        0.00      5.20 o 
  -9  -7   2       62.58       45.77     11.44 o 
  -8  -7   2       96.83       92.58      8.74 o 
  -7  -7   2       20.82       16.23      4.23 o 
  -6  -7   2      180.57      177.04      8.43 o 
  -5  -7   2       54.65       67.36      6.24 o 
  -4  -7   2      473.84      489.13     10.21 o 
  -3  -7   2      696.81      738.98     12.18 o 
  -2  -7   2      122.58      112.82      3.99 o 
  -1  -7   2      373.04      387.39     10.96 o 
   0  -7   2      207.84      193.85      7.70 o 
   1  -7   2        0.59        2.08      2.20 o 
   2  -7   2      202.50      194.20     27.04 o 
   3  -7   2      228.75      229.62      9.91 o 
   4  -7   2      160.19      128.87      9.18 o 
   5  -7   2        2.61        1.97      3.25 o 
   6  -7   2       74.36       99.60     15.09 o 
   7  -7   2       24.53       22.88      8.32 o 
 -10  -6   2       22.42       31.20      9.37 o 
  -9  -6   2       61.25       76.98     14.56 o 
  -8  -6   2      267.64      262.27     12.44 o 
  -7  -6   2        7.92        5.20      4.16 o 
  -6  -6   2       30.97       32.96      3.99 o 
  -5  -6   2       37.03       38.66      3.90 o 
  -4  -6   2       54.60       59.37      5.14 o 
  -3  -6   2      149.55      137.10      4.81 o 
  -2  -6   2     1989.58     2146.39     22.70 o 
  -1  -6   2     1061.78     1003.75     13.75 o 
   0  -6   2      416.47      488.09     11.70 o 
   1  -6   2       45.65       51.46      6.00 o 
   2  -6   2       10.85       11.40      2.15 o 
   3  -6   2      289.55      259.99      7.49 o 
   4  -6   2       25.84       30.90      3.77 o 
   5  -6   2      168.09      173.94      9.47 o 
   6  -6   2       20.65       21.98      7.81 o 
 -10  -5   2        3.01        2.08      7.28 o 
  -9  -5   2        1.84       -6.24      6.24 o 
  -8  -5   2       11.78       13.53      5.20 o 
  -7  -5   2      171.23      155.54      9.42 o 
  -6  -5   2      195.46      197.33      7.00 o 
  -5  -5   2     1108.78     1081.74     19.16 o 
  -4  -5   2      208.56      218.37      6.08 o 
  -3  -5   2      388.04      387.26     10.40 o 
  -2  -5   2      693.40      782.26     11.77 o 
  -1  -5   2      426.94      449.85      6.80 o 
   0  -5   2       18.65        6.65      1.73 o 
   1  -5   2      997.85      981.22     13.99 o 
   2  -5   2     1399.70     1524.94     18.35 o 
   3  -5   2      462.10      488.25     10.07 o 
   4  -5   2      618.28      632.31     12.58 o 
   5  -5   2       54.40       57.12      4.99 o 
   6  -5   2      156.54      160.77      8.80 o 
   7  -5   2       71.01       85.30     12.48 o 
 -10  -4   2        0.48        4.16      7.28 o 
  -9  -4   2        0.21       -5.20      6.24 o 
  -8  -4   2        3.17       -2.08      4.16 o 
  -7  -4   2      155.76      163.39      9.42 o 
  -6  -4   2       20.98       29.62      3.61 o 
  -5  -4   2      165.78      172.58      5.76 o 
  -4  -4   2      173.77      170.75      5.34 o 
  -3  -4   2        0.03        1.39      1.20 o 
  -2  -4   2      143.30      197.88      4.81 o 
  -1  -4   2      180.36      189.34      3.89 o 
   0  -4   2      494.60      448.54      6.17 o 
   1  -4   2      173.93      231.30      4.65 o 
   2  -4   2     6673.10     6812.25     59.81 o 
   3  -4   2        0.39       -1.49      2.80 o 
   4  -4   2      264.05      254.25      9.88 o 
   5  -4   2      222.12      192.06     11.37 o 
   6  -4   2       57.17       55.97      5.18 o 
   7  -4   2        4.24        8.92      5.00 o 
 -10  -3   2      223.18      265.26     26.01 o 
  -9  -3   2       12.56       18.72      7.28 o 
  -8  -3   2       86.36       75.93     10.40 o 
  -7  -3   2        6.27        2.91      3.47 o 
  -6  -3   2        0.61       -1.95      1.95 o 
  -5  -3   2       26.24       19.84      2.56 o 
  -4  -3   2       81.81      110.97      4.23 o 
  -3  -3   2      575.80      527.17      8.10 o 
  -2  -3   2     8409.38     8457.21    119.63 o 
  -1  -3   2      127.63      141.06      3.37 o 
   0  -3   2      766.53      807.84      9.16 o 
   1  -3   2       94.34      124.12      4.49 o 
   2  -3   2     1554.25     1625.09     18.17 o 
   3  -3   2      277.45      287.84      6.94 o 
   4  -3   2      286.69      276.74      7.59 o 
   5  -3   2       77.09       94.21      8.94 o 
   6  -3   2      185.81      199.51      7.99 o 
   7  -3   2      103.71       99.51      9.18 o 
   8  -3   2      123.17      139.39     18.72 o 
 -10  -2   2      188.50      210.13     23.92 o 
  -9  -2   2       31.99       41.61     10.40 o 
  -8  -2   2        9.88        7.28      5.20 o 
  -7  -2   2      337.27      281.51     11.99 o 
  -6  -2   2        3.57        1.36      2.04 o 
  -5  -2   2      119.05      109.98      4.95 o 
  -4  -2   2       22.66       23.66      2.25 o 
  -3  -2   2     1377.20     1346.65     15.26 o 
  -2  -2   2      252.04      225.48      4.28 o 
  -1  -2   2    18220.10    18095.37    142.74 o 
   0  -2   2      234.58      236.40      3.65 o 
   1  -2   2     9007.72     9196.35    128.84 o 
   2  -2   2      113.32       87.78      3.17 o 
   3  -2   2       40.06       42.75      3.00 o 
   4  -2   2     1318.76     1288.17     22.64 o 
   5  -2   2      326.67      321.30     10.50 o 
   6  -2   2      111.67      122.90      7.16 o 
   7  -2   2      203.58      180.99     29.64 o 
   8  -2   2       51.65       74.90     14.56 o 
 -10  -1   2        2.42       -7.28      7.28 o 
  -9  -1   2       66.08       58.26     12.48 o 
  -8  -1   2        7.86        6.24      5.20 o 
  -7  -1   2      571.39      540.41     26.01 o 
  -6  -1   2        5.08       13.13      2.75 o 
  -5  -1   2      372.57      390.42     11.44 o 
  -4  -1   2        1.64        1.69      1.33 o 
  -3  -1   2      554.98      534.03      8.23 o 
  -2  -1   2       13.92       13.96      1.33 o 
  -1  -1   2     1528.55     1404.00     13.16 o 
   0  -1   2      617.65      705.71      6.99 o 
   1  -1   2     7452.72     7703.08     75.37 o 
   2  -1   2      686.08      769.60      9.76 o 
   3  -1   2       41.97       48.96      3.17 o 
   4  -1   2      934.39     1038.41     18.21 o 
   5  -1   2       67.92       70.07      5.00 o 
   6  -1   2        0.00       -1.51      2.34 o 
   7  -1   2        9.40       15.60      6.76 o 
   8  -1   2      290.18      305.83     21.85 o 
   9  -1   2       96.56      143.55     19.76 o 
  -9   0   2       31.67       33.29      9.37 o 
  -8   0   2       14.71        3.64      3.67 o 
  -7   0   2       64.40       65.26     14.56 o 
  -6   0   2      109.41       92.70      8.36 o 
  -5   0   2      761.51      822.95     13.38 o 
  -4   0   2        0.98        0.00      1.33 o 
  -3   0   2        7.58        6.61      4.26 o 
  -2   0   2      189.19      188.11      5.35 o 
  -1   0   2       70.60       66.59      2.20 o 
   0   0   2     1023.06      995.24     23.72 o 
   1   0   2     9437.05     9492.47     75.01 o 
   2   0   2      337.79      318.20      5.51 o 
   3   0   2     2705.92     2740.49     27.10 o 
   4   0   2      694.66      763.93     11.89 o 
   5   0   2      213.51      213.70      9.42 o 
   6   0   2       41.09       48.62      7.05 o 
   7   0   2       26.54       34.92      6.24 o 
   8   0   2       85.64       81.14     14.56 o 
   9   0   2        1.10       -7.28      8.32 o 
  -9   1   2        9.46        0.00      7.28 o 
  -8   1   2        0.03       -3.25      3.25 o 
  -7   1   2        7.58        9.37      5.20 o 
  -6   1   2       82.66       93.82      6.08 o 
  -5   1   2      710.02      743.17     14.57 o 
  -4   1   2      478.81      440.74      8.85 o 
  -3   1   2     1242.83     1245.87     15.11 o 
  -2   1   2      769.81      745.94      9.32 o 
  -1   1   2     2009.20     1913.40     21.42 o 
   0   1   2       50.79       55.49      1.20 o 
   1   1   2     1747.34     1694.16     17.47 o 
   2   1   2     6250.55     6208.61     64.63 o 
   3   1   2    11517.56    11809.64     96.58 o 
   4   1   2       23.78       28.12      4.65 o 
   5   1   2      155.83      189.70      6.53 o 
   6   1   2        7.31        8.32      2.94 o 
   7   1   2        3.19        0.75      2.38 o 
   8   1   2        2.35       -6.24      6.24 o 
   9   1   2       28.95       39.53     12.48 o 
  10   1   2        7.20       14.56     12.48 o 
  -9   2   2      264.21      286.07     21.85 o 
  -8   2   2      515.74      542.88     18.34 o 
  -7   2   2        2.07        2.60      3.67 o 
  -6   2   2       64.41       60.50      5.89 o 
  -5   2   2        8.73        2.74      1.95 o 
  -4   2   2      136.54      155.10      9.05 o 
  -3   2   2      563.22      543.95      9.16 o 
  -2   2   2       28.05       19.98      2.20 o 
  -1   2   2     4662.98     4441.61     39.54 o 
   0   2   2      843.82      852.32      8.55 o 
   1   2   2     1898.30     1924.95     20.56 o 
   2   2   2      673.07      576.67      7.49 o 
   3   2   2      419.51      444.26      9.82 o 
   4   2   2     3110.38     3472.10     37.21 o 
   5   2   2     2055.33     2051.88     23.98 o 
   6   2   2       14.41       13.35      2.65 o 
   7   2   2      119.80      103.65      6.47 o 
   8   2   2      124.56      124.82     15.60 o 
   9   2   2        3.45       -3.12      8.32 o 
  10   2   2       10.03        1.04     10.40 o 
  -9   3   2       18.17       27.04     10.40 o 
  -8   3   2       39.86       51.69      9.37 o 
  -7   3   2        5.23        6.70      4.16 o 
  -6   3   2        1.80       -0.52      2.94 o 
  -5   3   2      761.42      782.01     16.87 o 
  -4   3   2       74.60       69.63      4.58 o 
  -3   3   2       83.48       79.11      5.14 o 
  -2   3   2      325.69      288.90      6.19 o 
  -1   3   2     5362.98     5605.81     47.64 o 
   0   3   2    11942.97    11317.15    113.70 o 
   1   3   2     6323.82     6048.87     49.64 o 
   2   3   2      162.08      189.29      5.40 o 
   3   3   2      756.33      667.71      9.84 o 
   4   3   2      361.69      357.59      7.42 o 
   5   3   2       37.75       39.53      7.28 o 
   6   3   2      311.32      276.09      7.80 o 
   7   3   2       50.96       68.03      5.12 o 
   8   3   2        0.06        2.08      5.20 o 
   9   3   2      190.17      191.40     21.85 o 
  10   3   2        0.24       -8.32      8.32 o 
  -8   4   2        8.08        3.12      6.24 o 
  -7   4   2      152.26      154.32     19.25 o 
  -6   4   2      992.05      990.57     17.96 o 
  -5   4   2     1645.05     1642.82     23.22 o 
  -4   4   2      193.44      176.81      8.84 o 
  -3   4   2        3.25        4.86      1.80 o 
  -2   4   2      104.49      104.07      3.97 o 
  -1   4   2        1.24        2.86      1.29 o 
   0   4   2        2.80       11.23      2.65 o 
   1   4   2     3627.69     3761.26     33.53 o 
   2   4   2    10301.05    10310.73     92.15 o 
   3   4   2      537.95      598.05      9.32 o 
   4   4   2     2082.14     2154.93     27.82 o 
   5   4   2      560.20      512.28     13.13 o 
   6   4   2      701.11      682.34     12.55 o 
   7   4   2       17.34       17.47      3.17 o 
   8   4   2        0.33        4.16      6.24 o 
   9   4   2       23.08       20.81     10.40 o 
  10   4   2       28.32       33.29     13.53 o 
  -7   5   2       11.13        9.88      4.41 o 
  -6   5   2      844.24      887.83     17.19 o 
  -5   5   2      447.22      431.14     10.96 o 
  -4   5   2      134.23      121.78      8.07 o 
  -3   5   2      586.67      583.48     10.96 o 
  -2   5   2       19.34       18.87      2.15 o 
  -1   5   2     2265.18     2387.07     23.99 o 
   0   5   2      591.60      672.67     12.50 o 
   1   5   2      124.18      150.57      3.77 o 
   2   5   2     1035.50      911.97     11.77 o 
   3   5   2     2429.71     2731.06     27.40 o 
   4   5   2      870.23      793.52     12.15 o 
   5   5   2       24.05       25.31      3.17 o 
   6   5   2      142.08      139.69      7.04 o 
   7   5   2       51.32       64.89      5.12 o 
   8   5   2       71.08       80.09     12.48 o 
   9   5   2       11.41        8.32      8.32 o 
  10   5   2        0.48       23.92     12.48 o 
  -7   6   2        0.14       -6.24      6.24 o 
  -6   6   2        2.55        3.59      5.20 o 
  -5   6   2       71.80       60.73      5.34 o 
  -4   6   2      271.08      277.44      9.25 o 
  -3   6   2       22.80       38.14      5.80 o 
  -2   6   2     1822.84     2043.04     34.57 o 
  -1   6   2      300.37      320.32      6.28 o 
   0   6   2        5.03        5.72      2.20 o 
   1   6   2      275.42      288.90     12.32 o 
   2   6   2      114.14      125.63      4.12 o 
   3   6   2       92.26       81.33      5.10 o 
   4   6   2       93.99       82.72      4.12 o 
   5   6   2     1347.36     1256.50     17.64 o 
   6   6   2      393.65      448.33     10.48 o 
   7   6   2      621.82      582.94     12.66 o 
   8   6   2      100.39       76.98     12.48 o 
   9   6   2        0.15        4.16      8.32 o 
  10   6   2       10.42        5.20     11.44 o 
  -7   7   2       35.30       36.41     10.40 o 
  -6   7   2        0.67       -3.67      3.67 o 
  -5   7   2       30.29       32.25      5.48 o 
  -4   7   2      198.51      203.63      9.91 o 
  -3   7   2      133.24      122.88     26.01 o 
  -2   7   2        0.00        2.97      2.60 o 
  -1   7   2        0.73        1.56      2.20 o 
   0   7   2      364.26      348.60     17.69 o 
   1   7   2      212.00      204.62      7.25 o 
   2   7   2       36.67       22.29      2.15 o 
   3   7   2        0.87        1.82      1.33 o 
   4   7   2        1.00       -1.49      1.58 o 
   5   7   2       17.82       18.88      3.23 o 
   6   7   2     2370.24     2384.99     29.28 o 
   7   7   2      535.29      588.79     13.25 o 
   8   7   2       11.10       18.72      8.32 o 
   9   7   2      108.47      120.67     17.69 o 
  10   7   2       33.45       17.69     13.53 o 
  -7   8   2       44.72       50.98     13.53 o 
  -6   8   2      188.24      215.33     19.76 o 
  -5   8   2        3.97        2.89      3.25 o 
  -4   8   2       81.49       66.72      7.36 o 
  -3   8   2      444.09      440.27     14.33 o 
  -2   8   2        6.95        5.20      2.94 o 
  -1   8   2      126.26      125.40      8.09 o 
   0   8   2      461.83      437.23     12.12 o 
   1   8   2      466.26      459.92     12.12 o 
   2   8   2      447.17      405.89      8.54 o 
   3   8   2      173.02      167.22      5.34 o 
   4   8   2       68.87       67.71      4.38 o 
   5   8   2      401.00      423.13     10.00 o 
   6   8   2        2.02        9.04      2.75 o 
   7   8   2      339.52      334.59     10.11 o 
   8   8   2        0.10        2.08      7.28 o 
   9   8   2      638.60      685.52     34.33 o 
  -7   9   2      120.08      140.44     18.72 o 
  -6   9   2       85.76       90.50     14.56 o 
  -5   9   2        0.16       -0.10      3.99 o 
  -4   9   2       60.04       58.55      7.36 o 
  -3   9   2       11.37        7.28      5.20 o 
  -2   9   2      109.22       74.05     11.97 o 
  -1   9   2        0.05       -2.08      3.12 o 
   0   9   2      313.02      307.12     10.65 o 
   1   9   2       85.56       99.36      7.36 o 
   2   9   2       75.37       75.17      6.22 o 
   3   9   2      168.45      179.03      7.70 o 
   4   9   2        5.24        2.81      2.15 o 
   5   9   2       15.11        6.81      2.38 o 
   6   9   2      191.06      173.11      7.39 o 
   7   9   2      126.26      144.07      8.10 o 
   8   9   2       47.49       53.05     11.44 o 
   9   9   2       21.32       23.92     12.48 o 
  -6  10   2        0.05        5.20      9.37 o 
  -5  10   2       94.51      108.91     11.03 o 
  -4  10   2        7.16        0.67      3.99 o 
  -3  10   2        0.84        2.66      3.25 o 
  -2  10   2        4.06        3.81      3.25 o 
  -1  10   2        9.54        4.68      2.94 o 
   0  10   2       30.76       25.34      4.23 o 
   1  10   2        3.37        3.59      4.16 o 
   2  10   2      228.04      217.80      9.88 o 
   3  10   2       70.86       50.29      5.48 o 
   4  10   2      142.43      150.48      8.46 o 
   5  10   2        7.44       -0.26      5.20 o 
   6  10   2      578.14      571.24     13.38 o 
   7  10   2        0.23        1.19      3.40 o 
   8  10   2       63.44       80.09     14.56 o 
  10  10   2       34.32       45.77      9.37 o 
  -6  11   2       57.56       80.09     14.56 o 
  -5  11   2        0.28        4.16      5.89 o 
  -4  11   2        0.46       -2.55      3.99 o 
  -3  11   2        0.32       -3.25      3.25 o 
  -2  11   2       50.84       24.00      5.00 o 
  -1  11   2      377.64      345.59     16.13 o 
   0  11   2       11.41       12.48      3.67 o 
   1  11   2      463.64      467.19     14.66 o 
   2  11   2      214.63      186.87     15.60 o 
   3  11   2       68.07       72.43      6.73 o 
   4  11   2       68.77       52.57      6.22 o 
   5  11   2        1.69        8.53      3.47 o 
   6  11   2      430.71      424.13     14.66 o 
   7  11   2       41.63       49.82      6.49 o 
  -5  12   2       52.67       70.46      9.91 o 
  -4  12   2        6.18        4.37      5.48 o 
  -3  12   2        2.37        5.36      4.74 o 
  -2  12   2       44.28       37.15      5.89 o 
  -1  12   2       79.97       56.59      6.96 o 
   0  12   2      636.46      552.17     26.53 o 
   1  12   2       42.85       36.41      5.48 o 
   2  12   2      540.64      537.54     16.13 o 
   3  12   2       60.54       61.65      6.62 o 
   4  12   2       16.96       18.72      4.23 o 
   5  12   2        4.25        8.32      5.72 o 
   6  12   2       19.01       19.30      4.74 o 
   7  12   2      176.31      184.12     17.69 o 
  -4  13   2      368.46      414.02     26.01 o 
  -3  13   2      102.71       98.75     12.48 o 
  -2  13   2        0.22        2.16      5.72 o 
  -1  13   2        0.05       -0.52      3.67 o 
   0  13   2       73.77       73.44     10.40 o 
   1  13   2      165.72      149.95     14.04 o 
   2  13   2        5.72       11.16      3.99 o 
   3  13   2      149.89      157.52     11.03 o 
   4  13   2       26.48       21.25      5.20 o 
   5  13   2        7.83        0.00      5.20 o 
   6  13   2        0.00       -3.47      3.47 o 
   7  13   2        0.23       -4.16      8.32 o 
  -3  14   2      402.22      427.10     19.13 o 
  -2  14   2       49.52       48.61      8.09 o 
  -1  14   2       11.44       13.59      5.75 o 
   0  14   2        1.40        1.30      4.23 o 
   1  14   2        1.03        1.91      4.23 o 
   2  14   2      255.54      248.01     14.56 o 
   3  14   2      118.51      105.63      9.47 o 
   4  14   2      106.12       98.35      9.18 o 
   5  14   2      198.13      188.12     12.73 o 
   6  14   2       79.97       57.60      8.24 o 
   7  14   2       25.60       29.13     12.48 o 
  -1  15   2      234.08      248.88     15.80 o 
   0  15   2      160.77      126.91     15.60 o 
   1  15   2        9.27        0.60      5.00 o 
   2  15   2        0.75       -2.08      3.72 o 
   3  15   2      186.74      188.76     13.48 o 
   4  15   2      223.76      243.12     14.56 o 
   5  15   2        5.19        9.17      5.75 o 
   6  15   2        8.67        5.38      5.97 o 
   7  15   2      153.65      178.92     21.85 o 
   1  16   2       85.77       61.85      9.23 o 
   2  16   2       70.20       54.69      8.46 o 
   3  16   2       77.10       96.82     10.50 o 
   4  16   2        0.96        1.95      5.35 o 
   5  16   2        2.60        0.49      5.48 o 
   6  16   2      155.90      195.69     20.81 o 
  -6 -15   3       11.21       13.53      8.32 o 
  -5 -15   3      472.14      516.15     20.14 o 
  -4 -15   3        9.89        7.51      6.15 o 
  -3 -15   3       45.33       31.88      8.84 o 
  -2 -15   3        6.80        3.54      5.19 o 
  -1 -15   3        5.65        5.72      6.15 o 
   0 -15   3       56.66       71.85     15.09 o 
  -7 -14   3       47.19       58.26     11.44 o 
  -6 -14   3        9.35       13.53      7.28 o 
  -5 -14   3      251.40      308.54     15.39 o 
  -4 -14   3        0.16        5.05      4.55 o 
  -3 -14   3      260.39      282.86     13.91 o 
  -2 -14   3      280.37      296.47     14.22 o 
  -1 -14   3       14.15       12.07      5.48 o 
   0 -14   3       60.99       64.29      9.18 o 
   1 -14   3       18.66       20.19      6.22 o 
   2 -14   3       83.71       73.99      9.56 o 
  -8 -13   3        0.02       10.40      8.32 o 
  -7 -13   3       77.87       92.58     14.56 o 
  -6 -13   3       40.25       42.65     10.40 o 
  -5 -13   3        3.00        8.62      5.00 o 
  -4 -13   3       39.18       39.94      6.49 o 
  -3 -13   3        0.53        2.46      4.16 o 
  -2 -13   3      309.25      329.30     13.91 o 
  -1 -13   3        1.84        5.39      3.99 o 
   0 -13   3      201.31      209.47     12.73 o 
   1 -13   3      185.21      152.32     11.70 o 
   2 -13   3       46.93       42.34      7.70 o 
   3 -13   3        7.29        0.49      5.48 o 
  -8 -12   3       25.78       31.20      8.32 o 
  -7 -12   3       28.49       17.69      7.28 o 
  -6 -12   3       19.90       24.97      8.32 o 
  -5 -12   3       70.71       90.85      8.43 o 
  -4 -12   3      172.58      183.08     10.50 o 
  -3 -12   3       67.61       77.38      7.70 o 
  -2 -12   3       29.40       41.76      6.22 o 
  -1 -12   3       17.54       15.84      4.74 o 
   0 -12   3       33.56       37.44      6.22 o 
   1 -12   3      245.87      253.23     12.44 o 
   2 -12   3      135.65      145.05     11.70 o 
   3 -12   3       65.43       70.67     11.44 o 
   4 -12   3        7.04        3.06     15.09 o 
  -8 -11   3        4.41       15.60      6.24 o 
  -7 -11   3      106.84      119.63     14.56 o 
  -6 -11   3      147.20      128.99     13.53 o 
  -5 -11   3      126.68      121.45     15.60 o 
  -4 -11   3      576.83      510.11     27.04 o 
  -3 -11   3        1.00        3.12      4.16 o 
  -2 -11   3      115.33       95.14      8.43 o 
  -1 -11   3        7.19        2.31      3.25 o 
   0 -11   3        9.53       12.99      4.16 o 
   1 -11   3      138.88      119.07     10.92 o 
   2 -11   3      350.10      304.53     13.48 o 
   3 -11   3       22.23       12.40      5.72 o 
   4 -11   3       26.02       21.03      8.32 o 
   5 -11   3       49.91       66.99      9.56 o 
  -9 -10   3       34.61       50.98      9.37 o 
  -8 -10   3       84.30       72.55     11.44 o 
  -7 -10   3        7.94       15.60      6.24 o 
  -6 -10   3       95.91      114.43     12.48 o 
  -5 -10   3       78.14       91.35      7.70 o 
  -4 -10   3      163.34      133.47      9.18 o 
  -3 -10   3      105.72       72.10      6.96 o 
  -2 -10   3        3.06        2.08      3.12 o 
  -1 -10   3      415.93      387.33     13.18 o 
   0 -10   3      120.43       97.45      7.99 o 
   1 -10   3       57.61       47.75      6.22 o 
   2 -10   3       56.50       43.72      5.75 o 
   3 -10   3        0.13       13.53      4.23 o 
   4 -10   3        0.34       -3.99      3.99 o 
   5 -10   3        0.19        5.55      5.48 o 
   6 -10   3       29.08       19.76      9.37 o 
  -9  -9   3       16.80       -6.24      6.24 o 
  -8  -9   3        1.86        3.64      4.41 o 
  -7  -9   3       23.45       22.88      4.74 o 
  -6  -9   3       10.96        6.58      3.25 o 
  -5  -9   3        2.92        1.61      1.95 o 
  -4  -9   3      132.16      131.88      8.43 o 
  -3  -9   3      115.45       97.45      8.32 o 
  -2  -9   3      361.06      308.23     10.96 o 
  -1  -9   3     1885.03     1852.61     30.87 o 
   0  -9   3     7957.59     7417.47    172.16 o 
   1  -9   3      128.67      126.30      8.74 o 
   2  -9   3        2.80       -1.49      2.49 o 
   3  -9   3       32.53       29.00      5.48 o 
   4  -9   3       11.32        7.54      4.23 o 
   5  -9   3        6.35        2.55      5.20 o 
   6  -9   3       51.47       44.73     12.48 o 
   7  -9   3       15.18       33.29     12.48 o 
  -9  -8   3        8.69       -4.16      7.28 o 
  -8  -8   3      578.96      654.56     19.82 o 
  -7  -8   3       80.86       79.26      7.70 o 
  -6  -8   3      305.92      279.53     11.38 o 
  -5  -8   3       64.26       58.14      5.17 o 
  -4  -8   3      107.04       97.44      5.78 o 
  -3  -8   3        0.26        0.64      1.81 o 
  -2  -8   3      154.90      152.06      7.36 o 
  -1  -8   3      332.40      330.88     17.69 o 
   0  -8   3      303.37      244.97      9.47 o 
   1  -8   3     1396.97     1345.36     29.13 o 
   2  -8   3        0.03        1.04      2.94 o 
   3  -8   3       72.67       67.90      6.49 o 
   4  -8   3      136.05      150.40     10.50 o 
   5  -8   3        0.40        3.64      3.67 o 
   6  -8   3       11.65        6.24      7.28 o 
   7  -8   3      102.63      119.63     15.60 o 
 -10  -7   3        1.52       -4.16      6.24 o 
  -9  -7   3       46.13       22.88      9.37 o 
  -8  -7   3       15.99       16.79      6.24 o 
  -7  -7   3        7.48        7.81      3.67 o 
  -6  -7   3      354.19      326.24     12.12 o 
  -5  -7   3       21.48       28.05      3.37 o 
  -4  -7   3       53.81       47.16      3.61 o 
  -3  -7   3        4.84        8.89      1.95 o 
  -2  -7   3       15.48       10.51      2.67 o 
  -1  -7   3      142.18      155.55      3.58 o 
   0  -7   3      139.31      128.95      6.49 o 
   1  -7   3      138.23      133.34      7.25 o 
   2  -7   3       17.31       11.91      3.25 o 
   3  -7   3      773.24      706.26     17.92 o 
   4  -7   3       88.28       92.41      7.99 o 
   5  -7   3        4.98       -2.08      3.12 o 
   6  -7   3        9.42       10.24      4.74 o 
   7  -7   3       63.77       65.54     12.48 o 
 -10  -6   3       17.38       30.17      8.32 o 
  -9  -6   3       82.27      100.90     15.60 o 
  -8  -6   3       45.74       37.38      9.37 o 
  -7  -6   3       22.25       30.56      7.81 o 
  -6  -6   3      311.09      299.07     22.36 o 
  -5  -6   3      683.99      664.25     12.49 o 
  -4  -6   3      522.35      507.30     10.00 o 
  -3  -6   3      182.06      194.39      8.80 o 
  -2  -6   3      271.79      296.15      6.94 o 
  -1  -6   3      174.19      162.24      8.57 o 
   0  -6   3      193.92      197.84      7.70 o 
   1  -6   3       25.22       12.91      1.70 o 
   2  -6   3      698.76      623.04     10.80 o 
   3  -6   3      135.52      178.77      6.27 o 
   4  -6   3      513.62      526.15     11.69 o 
   5  -6   3      270.53      276.89     17.69 o 
   6  -6   3        9.47       14.32      4.74 o 
 -10  -5   3       77.34       84.26     14.56 o 
  -9  -5   3       10.95        5.20      8.32 o 
  -8  -5   3       19.43       10.24      5.20 o 
  -7  -5   3       18.07       25.48      5.00 o 
  -6  -5   3        7.96        7.28      4.16 o 
  -5  -5   3       43.75       52.51      8.84 o 
  -4  -5   3      875.72      896.13     13.55 o 
  -3  -5   3      131.71      187.25      6.87 o 
  -2  -5   3     6308.09     6759.51     58.64 o 
  -1  -5   3     1317.79     1405.95     15.76 o 
   0  -5   3       41.20       56.37      1.88 o 
   1  -5   3     1184.11     1360.45     15.71 o 
   2  -5   3        4.76        5.68      1.60 o 
   3  -5   3      350.43      342.36     15.17 o 
   4  -5   3      255.67      247.87      8.16 o 
   5  -5   3        0.92       -2.21      2.91 o 
   6  -5   3       30.96       28.57      4.38 o 
   7  -5   3       19.19       12.48      7.28 o 
 -10  -4   3        1.17       -6.24      6.24 o 
  -9  -4   3      128.80      127.95     17.69 o 
  -8  -4   3      297.74      255.50     17.69 o 
  -7  -4   3      379.51      388.80     13.74 o 
  -6  -4   3        1.07        0.00      3.12 o 
  -5  -4   3      586.80      565.17     11.99 o 
  -4  -4   3      187.74      164.80     10.92 o 
  -3  -4   3      195.16      219.33      5.34 o 
  -2  -4   3      913.13      960.93     16.61 o 
  -1  -4   3      875.75      997.13     11.92 o 
   0  -4   3      763.30      679.64     12.42 o 
   1  -4   3       29.61       31.89      2.25 o 
   2  -4   3    10408.61    11165.90    112.91 o 
   3  -4   3      131.04      138.76      5.54 o 
   4  -4   3        3.84        0.19      1.95 o 
   5  -4   3      483.14      498.97     11.54 o 
   6  -4   3      439.88      451.08     11.98 o 
   7  -4   3      138.41      154.96     11.38 o 
   8  -4   3       32.70       33.29     12.48 o 
 -10  -3   3       22.95       49.93     12.48 o 
  -9  -3   3        2.60       12.48      7.28 o 
  -8  -3   3      120.81      126.27     10.22 o 
  -7  -3   3      220.95      176.84     12.48 o 
  -6  -3   3      411.33      420.26     17.69 o 
  -5  -3   3      248.02      257.33      6.66 o 
  -4  -3   3      245.06      230.76      5.76 o 
  -3  -3   3     1304.93     1298.79     15.26 o 
  -2  -3   3      802.10      778.79     10.18 o 
  -1  -3   3      276.75      274.74      4.90 o 
   0  -3   3     2335.13     2475.59     22.87 o 
   1  -3   3      220.70      223.90      4.73 o 
   2  -3   3     1267.70     1282.01     15.55 o 
   3  -3   3      930.79     1050.31     14.56 o 
   4  -3   3        6.04        1.99      2.18 o 
   5  -3   3        3.84        6.61      2.56 o 
   6  -3   3       96.69       99.18      6.55 o 
   7  -3   3       48.58       49.47      6.96 o 
   8  -3   3        3.11        7.28      9.37 o 
 -10  -2   3       40.84       58.26     12.48 o 
  -9  -2   3       12.74       15.60      7.28 o 
  -8  -2   3        5.11        4.16      3.12 o 
  -7  -2   3      148.44      119.63     11.44 o 
  -6  -2   3      125.89      119.38      8.74 o 
  -5  -2   3        0.55       -1.39      1.39 o 
  -4  -2   3      688.26      796.90     11.79 o 
  -3  -2   3        5.27       26.71      9.37 o 
  -2  -2   3     1718.09     1817.06     22.86 o 
  -1  -2   3      536.23      461.03      7.65 o 
   0  -2   3     3401.79     3600.31     30.81 o 
   1  -2   3     4071.82     4262.80     36.79 o 
   2  -2   3       32.44       52.64      3.09 o 
   3  -2   3      199.93      227.74      5.95 o 
   4  -2   3      892.40      874.84     13.73 o 
   5  -2   3      175.80      168.61      7.99 o 
   6  -2   3        3.40        5.60      2.75 o 
   7  -2   3       38.39       37.45      6.22 o 
   8  -2   3       39.95       31.20     11.44 o 
   9  -2   3       32.43       22.88     13.53 o 
  -9  -1   3       35.31       60.33     12.48 o 
  -8  -1   3       97.53       94.25      8.74 o 
  -7  -1   3      139.49      136.28     12.48 o 
  -6  -1   3       50.22       49.93      8.32 o 
  -5  -1   3       41.38       33.66      3.13 o 
  -4  -1   3      130.68      180.61      5.13 o 
  -3  -1   3     5838.68     6478.72     66.49 o 
  -2  -1   3     4511.32     4650.30     94.15 o 
  -1  -1   3     2647.07     2712.82     23.79 o 
   0  -1   3     4880.44     4934.22     40.23 o 
   1  -1   3      920.64      932.14     10.28 o 
   2  -1   3       27.38       30.38      2.25 o 
   3  -1   3     1325.72     1557.84     17.87 o 
   4  -1   3      175.16      177.97      6.49 o 
   5  -1   3       91.92       92.53      5.46 o 
   6  -1   3       92.45      101.45      7.24 o 
   7  -1   3       57.80       36.92      8.84 o 
   8  -1   3       15.89        5.20      7.28 o 
   9  -1   3       21.65       19.76     12.48 o 
  -9   0   3        9.73        2.08      6.24 o 
  -8   0   3      122.37      119.92     10.92 o 
  -7   0   3       76.59       84.26      7.99 o 
  -6   0   3       15.49       12.48      4.16 o 
  -5   0   3        2.43       -1.39      4.25 o 
  -4   0   3        7.74        5.05      1.60 o 
  -3   0   3     2487.56     2603.65     44.73 o 
  -2   0   3      554.69      525.18      8.30 o 
  -1   0   3      129.81      151.24      9.88 o 
   0   0   3     3744.45     3656.99     73.43 o 
   1   0   3     1684.81     1678.03     32.76 o 
   2   0   3      690.30      735.30     10.75 o 
   3   0   3        0.46        1.04      1.20 o 
   4   0   3      146.80      142.73      5.04 o 
   5   0   3       98.70       94.46      5.69 o 
   6   0   3      131.62      107.69      6.19 o 
   7   0   3      409.34      451.17     17.16 o 
   8   0   3       13.20       13.53      8.32 o 
   9   0   3       78.94       69.70     14.56 o 
  -9   1   3       23.22       45.77     11.44 o 
  -8   1   3       70.23       99.91      9.91 o 
  -7   1   3      160.20      153.77     10.65 o 
  -6   1   3      574.99      544.05     20.81 o 
  -5   1   3        8.62        4.68      2.60 o 
  -4   1   3      244.18      249.42      6.55 o 
  -3   1   3      459.98      470.69      9.00 o 
  -2   1   3      418.45      409.51      6.43 o 
  -1   1   3     9651.51    10092.84     98.54 o 
   0   1   3     1093.79     1088.90     21.14 o 
   1   1   3     3379.87     2770.18     42.65 o 
   2   1   3     8541.64     8230.12     66.74 o 
   3   1   3     5215.51     5317.45     46.68 o 
   4   1   3      541.69      607.79     10.96 o 
   5   1   3        4.06        3.03      1.95 o 
   6   1   3       29.46       29.68      3.51 o 
   7   1   3       25.91       21.20      4.74 o 
   8   1   3       66.69       50.98     11.44 o 
   9   1   3       15.96        4.16      8.32 o 
  10   1   3        3.35       21.85     11.44 o 
  -9   2   3      123.88      132.11     17.69 o 
  -8   2   3       37.09       26.59      5.89 o 
  -7   2   3       14.18        6.76      3.67 o 
  -6   2   3      410.00      375.98     16.13 o 
  -5   2   3       23.56       28.61      3.99 o 
  -4   2   3       21.56       15.99      2.49 o 
  -3   2   3      143.00      171.70      4.90 o 
  -2   2   3        1.67        0.52      0.85 o 
  -1   2   3      647.68      635.60      9.56 o 
   0   2   3      358.26      374.90      4.99 o 
   1   2   3      731.89      631.49     16.65 o 
   2   2   3      830.89      728.14      8.41 o 
   3   2   3     7455.39     7739.27    114.43 o 
   4   2   3     4462.74     4838.42     44.43 o 
   5   2   3     1678.16     1654.02     24.51 o 
   6   2   3       36.75       38.84      3.77 o 
   7   2   3       16.50        8.59      8.32 o 
   8   2   3       18.93       33.29      9.37 o 
   9   2   3       29.99       29.13     11.44 o 
  10   2   3        3.15        4.16     11.44 o 
  -9   3   3       44.14       42.65     11.44 o 
  -8   3   3        0.65       -1.80      3.99 o 
  -7   3   3        2.39        2.08      4.68 o 
  -6   3   3       11.98       12.01      5.20 o 
  -5   3   3      757.46      782.18     14.33 o 
  -4   3   3       24.09       32.18      3.17 o 
  -3   3   3     1958.71     2047.67     23.00 o 
  -2   3   3       18.21       13.27      1.51 o 
  -1   3   3     1513.96     1431.72     15.16 o 
   0   3   3     2410.32     2427.79     22.17 o 
   1   3   3       11.87        5.97      1.20 o 
   2   3   3      145.47      122.15      3.03 o 
   3   3   3       82.12       62.01      2.88 o 
   4   3   3      130.81      116.40      4.23 o 
   5   3   3        5.57       20.81      5.20 o 
   6   3   3       14.85       11.00      2.66 o 
   7   3   3        8.63        3.69      4.16 o 
   8   3   3        2.89       -3.12      6.24 o 
   9   3   3        6.07        2.08      9.37 o 
  10   3   3       48.86       46.82     14.56 o 
  -9   4   3       52.79       42.65      9.37 o 
  -8   4   3       69.81       78.03      8.83 o 
  -7   4   3      220.07      212.63     11.03 o 
  -6   4   3      450.89      447.33     14.71 o 
  -5   4   3        6.22        5.55      3.60 o 
  -4   4   3      179.23      185.95      6.68 o 
  -3   4   3       96.90       93.24      9.23 o 
  -2   4   3     1810.85     2111.82     22.58 o 
  -1   4   3     1244.25     1122.25     13.29 o 
   0   4   3      392.52      379.54      5.80 o 
   1   4   3     2555.00     2650.22     24.19 o 
   2   4   3       73.24       69.23      2.75 o 
   3   4   3       99.08      127.47      3.97 o 
   4   4   3      103.36       97.26      4.23 o 
   5   4   3      145.06      141.76      5.22 o 
   6   4   3       41.11       41.53      3.90 o 
   7   4   3      141.83      173.14      9.60 o 
   8   4   3       14.16       10.40      7.28 o 
   9   4   3      187.52      189.33     20.81 o 
  10   4   3        1.87       -1.04     10.40 o 
  -8   5   3       32.84       30.17      8.32 o 
  -7   5   3       19.36       12.09      4.74 o 
  -6   5   3     1201.56     1191.02     25.36 o 
  -5   5   3       39.54       46.00      5.09 o 
  -4   5   3       68.49       63.27      4.73 o 
  -3   5   3       46.32       44.22      3.51 o 
  -2   5   3       24.67       32.33      2.75 o 
  -1   5   3     9061.15     9844.66     82.03 o 
   0   5   3     4180.07     4419.46     38.85 o 
   1   5   3       27.96       25.09      2.91 o 
   2   5   3      102.36       68.90      3.17 o 
   3   5   3      118.62      163.23      4.58 o 
   4   5   3       10.67       13.62      1.99 o 
   5   5   3       52.39       56.17      4.12 o 
   6   5   3      625.65      581.68     11.86 o 
   7   5   3       37.59       21.40      4.41 o 
   8   5   3        0.20        0.00      5.20 o 
   9   5   3       14.83       14.56      9.37 o 
  10   5   3       24.23       16.64     12.48 o 
  -8   6   3        2.58       -6.24      6.24 o 
  -7   6   3        0.87        3.12      6.24 o 
  -6   6   3        0.58       -2.08      4.16 o 
  -5   6   3      361.10      357.57     10.18 o 
  -4   6   3       15.14       19.04      4.74 o 
  -3   6   3      592.28      560.90     22.02 o 
  -2   6   3        0.02       -0.85      0.85 o 
  -1   6   3      141.19      145.40      4.09 o 
   0   6   3     2617.30     2908.73     33.64 o 
   1   6   3      122.17       83.63      5.01 o 
   2   6   3      584.93      693.51     11.60 o 
   3   6   3     1739.75     1826.00     20.78 o 
   4   6   3      216.59      221.99      6.12 o 
   5   6   3      111.60      122.67      7.34 o 
   6   6   3      563.17      593.56     12.16 o 
   7   6   3      147.28      143.74      9.75 o 
   8   6   3        1.07       -2.08      5.20 o 
   9   6   3      370.42      393.21     26.01 o 
  10   6   3       32.43       39.53     13.53 o 
  -5   7   3       10.15       -1.04      5.20 o 
  -4   7   3     1484.50     1541.64     40.57 o 
  -3   7   3      556.83      563.36     15.44 o 
  -2   7   3      524.24      684.80     11.60 o 
  -1   7   3       12.92        9.62      2.03 o 
   0   7   3       36.48       22.61      3.25 o 
   1   7   3      272.16      301.89      5.70 o 
   2   7   3      376.05      442.28      8.10 o 
   3   7   3       40.19       42.30      3.17 o 
   4   7   3     1453.08     1536.93     19.76 o 
   5   7   3     1308.96     1245.52     18.12 o 
   6   7   3      970.45      932.52     16.02 o 
   7   7   3      160.07      138.94      9.47 o 
   8   7   3      120.65      153.95     16.64 o 
   9   7   3       20.10       31.20     10.40 o 
  10   7   3      197.83      291.27     28.09 o 
  -7   8   3      110.06      137.31     18.72 o 
  -6   8   3      110.63      119.63     15.60 o 
  -5   8   3        0.19        4.16      3.67 o 
  -4   8   3       76.86       91.10      8.09 o 
  -3   8   3       96.37       80.19     21.32 o 
  -2   8   3     1350.31     1288.63     27.04 o 
  -1   8   3      143.85      184.30      8.84 o 
   0   8   3      996.98      986.74     19.48 o 
   1   8   3      355.23      357.85     10.65 o 
   2   8   3      201.92      183.39      8.51 o 
   3   8   3      536.57      531.85      9.92 o 
   4   8   3      235.68      238.16      8.59 o 
   5   8   3       75.58       60.31      4.58 o 
   6   8   3        6.88        0.72      2.15 o 
   7   8   3      636.78      570.35     16.87 o 
   8   8   3        5.28       10.40      7.28 o 
   9   8   3       36.18       23.92     11.44 o 
  10   8   3        8.23       36.41     14.56 o 
  -7   9   3       13.46       32.25     12.48 o 
  -6   9   3      116.85       98.82     15.60 o 
  -5   9   3        0.75        1.56      4.41 o 
  -4   9   3        0.71       -0.80      3.25 o 
  -3   9   3       26.27       21.18      4.41 o 
  -2   9   3       60.30       72.32      7.81 o 
  -1   9   3      612.05      658.86     24.45 o 
   0   9   3      251.88      206.97      9.88 o 
   1   9   3       75.15       63.54      6.24 o 
   2   9   3        0.76        7.15      6.76 o 
   3   9   3      149.38      143.88      7.25 o 
   4   9   3        0.69        0.94      2.22 o 
   5   9   3      128.10      132.58     12.86 o 
   6   9   3      950.05      924.10     20.69 o 
   7   9   3       27.10       36.35      5.75 o 
   8   9   3       74.49       98.82     14.56 o 
   9   9   3      116.53      153.95     19.76 o 
  10   9   3       97.63      115.47     20.81 o 
  -6  10   3        4.33        0.00      8.32 o 
  -5  10   3       27.04       16.16      6.22 o 
  -4  10   3        7.42        6.44      3.99 o 
  -3  10   3      115.64      125.32      9.91 o 
  -2  10   3       74.53       58.43      6.62 o 
  -1  10   3       11.74        7.28      2.94 o 
   0  10   3      878.09      804.80     19.08 o 
   1  10   3     6556.92     6179.34     73.86 o 
   2  10   3     1377.78     1320.38     26.53 o 
   3  10   3      118.44       99.24      7.25 o 
   4  10   3        0.23       -1.94      1.94 o 
   5  10   3      259.54      244.13     13.53 o 
   6  10   3        0.15       -0.20      3.97 o 
   7  10   3        3.57        8.84      4.41 o 
   8  10   3       14.15       10.40      9.37 o 
   9  10   3       14.49       23.92     12.48 o 
  -5  11   3       17.76        9.95      7.81 o 
  -4  11   3       41.87       40.95     13.53 o 
  -3  11   3        0.89       -1.04      3.67 o 
  -2  11   3        3.58        3.64      3.67 o 
  -1  11   3      124.38      122.41      8.83 o 
   0  11   3       28.07       10.86      3.25 o 
   1  11   3       17.44       19.76      4.41 o 
   2  11   3     1492.81     1401.66     29.64 o 
   3  11   3        0.63        1.04      3.64 o 
   4  11   3      377.21      336.69     19.76 o 
   5  11   3       52.04       68.71      6.96 o 
   6  11   3      147.04      152.91     10.22 o 
   7  11   3       16.99       14.56      7.28 o 
  -5  12   3       45.33       58.94      8.74 o 
  -4  12   3       21.62       12.85      6.22 o 
  -3  12   3        2.44        9.81      5.00 o 
  -2  12   3       23.39       25.52      5.48 o 
  -1  12   3      213.07      191.61     11.24 o 
   0  12   3      139.61      125.96      9.18 o 
   1  12   3        0.23       -1.79      2.49 o 
   2  12   3        0.40       -0.65      2.67 o 
   3  12   3        3.27        1.56      2.67 o 
   4  12   3       93.66       87.85     16.13 o 
   5  12   3      516.03      459.07     15.39 o 
   6  12   3      228.75      261.85     11.70 o 
   7  12   3      181.64      201.81     18.72 o 
  -4  13   3        5.96        8.19      5.75 o 
  -3  13   3       16.33       25.42      6.49 o 
  -2  13   3        0.32       -2.55      9.37 o 
  -1  13   3      199.52      198.63     14.04 o 
   0  13   3      521.68      492.92     17.18 o 
   1  13   3      405.57      409.99     15.39 o 
   2  13   3       21.27       17.84      5.00 o 
   3  13   3       89.34       75.30      7.70 o 
   4  13   3       21.92       13.00      4.68 o 
   5  13   3        9.90        5.10      3.99 o 
   6  13   3       92.75      101.96     21.85 o 
   7  13   3        7.03       13.53      9.37 o 
  -3  14   3       63.48       63.73      8.84 o 
  -2  14   3        0.33        3.64      5.14 o 
  -1  14   3        1.15       -1.56      4.41 o 
   0  14   3        1.40       -3.47      3.47 o 
   1  14   3      821.72      804.64     22.76 o 
   2  14   3       30.55       21.65      8.32 o 
   3  14   3      164.93      145.57     10.96 o 
   4  14   3       43.16       39.08      6.49 o 
   5  14   3        8.47        7.02      4.23 o 
   6  14   3        0.01        2.01      5.72 o 
   7  14   3       21.14        9.37     10.40 o 
  -1  15   3        2.22        3.64      5.14 o 
   0  15   3       21.29       21.03      6.49 o 
   1  15   3       17.42       12.07      5.48 o 
   2  15   3       10.79        3.21      4.23 o 
   3  15   3       41.26       56.34     11.44 o 
   4  15   3      616.60      638.99     20.88 o 
   5  15   3       39.97       52.60      8.24 o 
   6  15   3       18.45       24.36      6.73 o 
   7  15   3       19.55       34.33     13.53 o 
   1  16   3       30.05       25.05      6.22 o 
   2  16   3        4.65        2.08      5.00 o 
   3  16   3       16.58       18.83      6.73 o 
   4  16   3       23.28       13.65      5.97 o 
   5  16   3        5.61        7.59      5.97 o 
   6  16   3      448.79      506.56     19.98 o 
  -5 -15   4      329.22      401.50     44.21 o 
  -4 -15   4       51.37       63.06      9.00 o 
  -3 -15   4        4.62        0.49      5.48 o 
  -2 -15   4       33.14       37.19      7.49 o 
  -1 -15   4        3.52       -1.46      5.19 o 
   0 -15   4        0.00       -5.20      5.20 o 
  -7 -14   4      145.00      196.61     19.76 o 
  -6 -14   4      154.83      149.79     17.69 o 
  -5 -14   4       27.12       27.94      7.09 o 
  -4 -14   4        0.05       -6.76      6.76 o 
  -3 -14   4        2.74       -2.56      4.68 o 
  -2 -14   4      141.45      138.78     11.99 o 
  -1 -14   4       68.93       70.01     10.40 o 
   0 -14   4       68.67       82.47     10.40 o 
   1 -14   4       74.91       54.71      8.24 o 
   2 -14   4       72.06       68.65     13.53 o 
  -8 -13   4       41.98       64.49     12.48 o 
  -7 -13   4       86.36       85.30     14.56 o 
  -6 -13   4        8.50       -5.20      5.20 o 
  -5 -13   4       54.67       48.99      7.70 o 
  -4 -13   4      253.66      271.03     20.81 o 
  -3 -13   4       50.59       45.64      6.96 o 
  -2 -13   4      122.64      146.53     11.38 o 
  -1 -13   4      110.22      110.73      9.91 o 
   0 -13   4        7.05        6.76      5.14 o 
   1 -13   4       21.42       17.23      5.75 o 
   2 -13   4       18.59       11.09      5.48 o 
   3 -13   4      296.36      317.14     16.13 o 
  -8 -12   4        3.97       -2.08      6.24 o 
  -7 -12   4        2.62        6.24      6.24 o 
  -6 -12   4        2.24        1.04      5.20 o 
  -5 -12   4        4.27        5.20      4.41 o 
  -4 -12   4       82.39       92.56      8.83 o 
  -3 -12   4       32.13       33.75      5.48 o 
  -2 -12   4      516.55      515.11     16.87 o 
  -1 -12   4      238.68      252.67     12.12 o 
   0 -12   4       10.72        5.39      3.99 o 
   1 -12   4        0.58        2.69      5.72 o 
   2 -12   4        0.75       -0.95      4.23 o 
   3 -12   4       72.71       74.48      9.47 o 
   4 -12   4        4.28       -3.92      4.74 o 
  -8 -11   4       21.24       23.92      8.32 o 
  -7 -11   4      302.86      372.41     21.85 o 
  -6 -11   4       24.44       27.04      7.28 o 
  -5 -11   4       56.91       54.17      6.62 o 
  -4 -11   4        9.56        9.37      3.67 o 
  -3 -11   4       65.32       61.23      6.96 o 
  -2 -11   4       19.61        8.95      3.47 o 
  -1 -11   4       24.42       25.49      5.00 o 
   0 -11   4      162.88      171.64     10.50 o 
   1 -11   4     1217.59     1170.15     26.78 o 
   2 -11   4      343.13      362.77     16.13 o 
   3 -11   4       12.37       11.29      5.00 o 
   4 -11   4       16.51       17.69      5.89 o 
   5 -11   4       36.04       41.54      7.70 o 
  -9 -10   4       26.10       48.89      9.37 o 
  -8 -10   4       58.62       66.58     11.44 o 
  -7 -10   4       97.81      128.99     14.56 o 
  -6 -10   4      227.51      240.29     16.64 o 
  -5 -10   4       99.49       84.62      7.70 o 
  -4 -10   4      125.77      138.15      9.18 o 
  -3 -10   4       37.51       20.78      6.24 o 
  -2 -10   4      343.29      342.92     12.44 o 
  -1 -10   4      100.08       84.61      7.70 o 
   0 -10   4      155.88      157.08     10.22 o 
   1 -10   4      212.83      168.49      9.99 o 
   2 -10   4      132.96      152.37     16.13 o 
   3 -10   4        0.62        6.71      3.99 o 
   4 -10   4       21.84        9.88      8.84 o 
   5 -10   4        0.61       -0.52      5.14 o 
   6 -10   4       19.54       26.01     10.40 o 
  -9  -9   4        0.14       -3.12      7.28 o 
  -8  -9   4        1.09        0.19      7.81 o 
  -7  -9   4      116.62      132.24     10.30 o 
  -6  -9   4       18.67       13.90      7.28 o 
  -5  -9   4      203.03      202.25      8.44 o 
  -4  -9   4      506.68      534.21     14.71 o 
  -3  -9   4       33.97       28.24      4.41 o 
  -2  -9   4      334.60      303.76     11.03 o 
  -1  -9   4        5.73        3.93      3.25 o 
   0  -9   4      102.74      110.37     11.44 o 
   1  -9   4        5.49        5.72      3.67 o 
   2  -9   4        7.69        7.51      3.25 o 
   3  -9   4        8.17        7.49      3.47 o 
   4  -9   4       39.98       34.63      7.81 o 
   5  -9   4       33.58       13.97      7.81 o 
   6  -9   4       14.07       -2.08      8.32 o 
  -9  -8   4       37.81       38.49     10.40 o 
  -8  -8   4        6.32        3.64      9.88 o 
  -7  -8   4       88.43      103.15      8.83 o 
  -6  -8   4      194.06      192.09     11.44 o 
  -5  -8   4       57.35       59.16      4.99 o 
  -4  -8   4       15.40       10.57      2.75 o 
  -3  -8   4      112.72      105.79      6.21 o 
  -2  -8   4      203.91      231.98     11.97 o 
  -1  -8   4      159.78      154.91      7.70 o 
   0  -8   4      147.29      129.41      7.49 o 
   1  -8   4      156.17      136.39      9.37 o 
   2  -8   4      107.16       98.48      7.70 o 
   3  -8   4       17.64       15.04      3.99 o 
   4  -8   4      207.52      217.55     10.50 o 
   5  -8   4      113.88       81.31      9.88 o 
   6  -8   4        0.49        3.12      7.28 o 
   7  -8   4       32.83       26.01      9.37 o 
  -9  -7   4       13.79       20.81     10.40 o 
  -8  -7   4      606.67      670.55     22.88 o 
  -7  -7   4       11.80       13.30      4.68 o 
  -6  -7   4        2.53       -0.60      2.60 o 
  -5  -7   4       15.49        8.48      2.75 o 
  -4  -7   4      177.95      191.86      6.39 o 
  -3  -7   4      151.82      134.32      5.18 o 
  -2  -7   4      342.29      335.83      7.32 o 
  -1  -7   4        2.75        2.28      0.94 o 
   0  -7   4       38.84       42.96      4.74 o 
   1  -7   4       11.05       17.69      3.67 o 
   2  -7   4      359.16      360.20     11.70 o 
   3  -7   4        0.00        0.91      2.67 o 
   4  -7   4       77.00       87.20      7.70 o 
   5  -7   4       10.63       13.71      3.99 o 
   6  -7   4       38.85       19.76      8.32 o 
   7  -7   4       32.17       35.36     10.40 o 
  -9  -6   4      132.39      155.00     18.72 o 
  -8  -6   4       75.23       75.77      8.24 o 
  -7  -6   4      172.57      185.36     11.97 o 
  -6  -6   4     1789.21     1666.09     30.13 o 
  -5  -6   4     3433.09     3464.21     37.10 o 
  -4  -6   4      101.95      102.62      7.52 o 
  -3  -6   4      104.13       92.05      4.58 o 
  -2  -6   4       30.57       34.85      2.75 o 
  -1  -6   4      166.78      185.15      4.65 o 
   0  -6   4     1700.50     1754.47     30.69 o 
   1  -6   4      867.64      897.08     26.33 o 
   2  -6   4     1325.78     1313.35     32.24 o 
   3  -6   4       21.92       26.53      3.03 o 
   4  -6   4      476.02      468.15     17.69 o 
   5  -6   4      189.67      190.24      9.88 o 
   6  -6   4        3.63        8.32      6.24 o 
  -9  -5   4       49.89       59.30     12.48 o 
  -8  -5   4        0.06        0.94      4.68 o 
  -7  -5   4        8.16        2.89      3.25 o 
  -6  -5   4     1027.73      963.05     21.29 o 
  -5  -5   4     2209.77     2040.45     24.58 o 
  -4  -5   4      426.48      382.87      8.55 o 
  -3  -5   4       78.78       82.36      4.20 o 
  -2  -5   4      320.11      356.29      6.99 o 
  -1  -5   4      876.46      880.75     11.46 o 
   0  -5   4      302.16      337.50      6.17 o 
   1  -5   4     2656.92     2919.97     52.96 o 
   2  -5   4      240.43      277.34      6.88 o 
   3  -5   4       52.21       42.36      3.90 o 
   4  -5   4       18.64       10.18      2.56 o 
   5  -5   4       62.53       46.07      5.32 o 
   6  -5   4       28.78       26.73      5.48 o 
   7  -5   4        5.97        1.04      6.24 o 
 -10  -4   4       27.06        1.04      6.24 o 
  -9  -4   4      304.98      318.31     22.88 o 
  -8  -4   4        3.55        7.97      4.23 o 
  -7  -4   4       17.51       12.48      3.99 o 
  -6  -4   4       35.18       38.45      5.48 o 
  -5  -4   4      342.40      352.65      8.41 o 
  -4  -4   4       30.92       33.63      2.88 o 
  -3  -4   4      412.95      552.11      9.32 o 
  -2  -4   4     5382.43     5772.02     50.45 o 
  -1  -4   4        6.17        2.08      0.98 o 
   0  -4   4      432.14      364.07      5.93 o 
   1  -4   4      452.39      426.59      7.29 o 
   2  -4   4     1963.61     2084.27     22.87 o 
   3  -4   4       14.26       17.03      2.40 o 
   4  -4   4        0.01        0.19      1.95 o 
   5  -4   4      317.00      324.01      9.32 o 
   6  -4   4       38.96       36.78      4.51 o 
   7  -4   4       41.67       35.79      6.62 o 
   8  -4   4        1.22       19.76     10.40 o 
 -10  -3   4        1.21       15.60      8.32 o 
  -9  -3   4      152.40      156.04     18.72 o 
  -8  -3   4        2.19        3.41      4.68 o 
  -7  -3   4      188.12      178.10      9.99 o 
  -6  -3   4      243.97      226.51     16.13 o 
  -5  -3   4      350.49      353.39     10.62 o 
  -4  -3   4      134.51      144.81      4.65 o 
  -3  -3   4        0.92        0.70      1.31 o 
  -2  -3   4     7272.42     7980.21    151.89 o 
  -1  -3   4      752.07      735.11      9.39 o 
   0  -3   4     3027.83     2858.67     26.37 o 
   1  -3   4     1624.15     1597.56     16.88 o 
   2  -3   4      548.36      600.26     13.74 o 
   3  -3   4       48.63       48.11      3.77 o 
   4  -3   4       12.04       16.64      2.75 o 
   5  -3   4      193.82      172.85      6.88 o 
   6  -3   4      880.21      895.44     21.85 o 
   7  -3   4      141.37      131.27     10.22 o 
   8  -3   4       22.83       27.04     10.40 o 
   9  -3   4       68.52       97.78     18.72 o 
  -9  -2   4       69.43       68.65     12.48 o 
  -8  -2   4       50.61       28.66     14.56 o 
  -7  -2   4       28.49       36.40      5.48 o 
  -6  -2   4      652.86      703.46     17.92 o 
  -5  -2   4      134.35      134.93      6.06 o 
  -4  -2   4        4.39        8.50      1.76 o 
  -3  -2   4        6.03       12.54      2.46 o 
  -2  -2   4      577.67      597.91      8.53 o 
  -1  -2   4        9.44       25.28      7.18 o 
   0  -2   4    16636.09    16453.45    227.25 o 
   1  -2   4      552.86      617.16      8.29 o 
   2  -2   4       45.76       51.71      2.88 o 
   3  -2   4      452.28      448.76      8.71 o 
   4  -2   4       28.49       34.50      3.37 o 
   5  -2   4        0.96       -1.19      2.49 o 
   6  -2   4        0.07        1.86      2.56 o 
   7  -2   4      231.15      221.82     13.00 o 
   8  -2   4      152.34      172.68     19.76 o 
   9  -2   4        0.22        1.04     11.44 o 
  -9  -1   4        0.50        2.08      6.24 o 
  -8  -1   4       36.08       22.20      5.48 o 
  -7  -1   4      226.29      214.38     10.50 o 
  -6  -1   4       44.06       58.26      6.22 o 
  -5  -1   4      211.80      195.77      9.27 o 
  -4  -1   4      144.44      247.47      5.59 o 
  -3  -1   4      958.54      973.38     16.98 o 
  -2  -1   4      430.55      402.32      5.51 o 
  -1  -1   4      126.84      111.88      3.30 o 
   0  -1   4     5292.42     5522.30     45.24 o 
   1  -1   4       60.47       68.16      2.25 o 
   2  -1   4     7891.46     7598.82     63.55 o 
   3  -1   4      170.84      171.76      6.64 o 
   4  -1   4     1125.61     1170.45     19.24 o 
   5  -1   4      724.92      706.77     19.51 o 
   6  -1   4      150.47      165.17      7.11 o 
   7  -1   4       26.64       34.32      5.75 o 
   8  -1   4       51.97       67.61     12.48 o 
   9  -1   4      146.17      157.08     20.81 o 
  -9   0   4        9.72        2.08      7.28 o 
  -8   0   4       23.64       23.64      5.14 o 
  -7   0   4        0.45       -0.52      2.94 o 
  -6   0   4       11.36       22.36      5.72 o 
  -5   0   4       20.01       21.45      2.85 o 
  -4   0   4      725.90      790.86     12.08 o 
  -3   0   4    16663.67    18070.34    174.13 o 
  -2   0   4       23.82       26.50      2.81 o 
  -1   0   4     3351.22     3195.82     34.94 o 
   0   0   4     1334.63     1418.75     25.96 o 
   1   0   4     3795.15     3634.91     30.73 o 
   2   0   4       97.05      118.25      3.03 o 
   3   0   4       88.59      112.36      3.65 o 
   4   0   4     1863.71     1711.45     20.35 o 
   5   0   4      347.04      371.06      8.70 o 
   6   0   4      479.12      446.26     10.54 o 
   7   0   4      274.60      268.89     11.99 o 
   8   0   4        3.33        8.32      7.28 o 
   9   0   4        9.04        8.32      9.37 o 
  -9   1   4      337.41      403.61     26.01 o 
  -8   1   4       30.23       16.93      5.20 o 
  -7   1   4       77.03       70.83      7.25 o 
  -6   1   4        2.52        2.82      2.49 o 
  -5   1   4        1.01        2.74      1.95 o 
  -4   1   4      463.90      471.76      9.03 o 
  -3   1   4       27.49       41.23      2.75 o 
  -2   1   4      726.39      692.64      8.70 o 
  -1   1   4    13623.58    13834.41    281.50 o 
   0   1   4     5386.18     5675.79     93.61 o 
   1   1   4      841.21      753.33      7.57 o 
   2   1   4      948.79      768.27     13.11 o 
   3   1   4        0.56       -0.26      1.29 o 
   4   1   4      717.23      746.37     11.30 o 
   5   1   4      307.02      328.12      7.92 o 
   6   1   4       22.95       13.96      2.97 o 
   7   1   4      659.61      566.16     16.72 o 
   8   1   4       23.69       21.78      5.75 o 
   9   1   4        2.29        2.08      8.32 o 
  10   1   4       36.69       50.98     14.56 o 
  -9   2   4       23.85       43.69     11.44 o 
  -8   2   4        4.41       -0.52      5.72 o 
  -7   2   4       43.24       58.10      6.96 o 
  -6   2   4       94.31       91.94      7.70 o 
  -5   2   4        0.75       -1.74      1.80 o 
  -4   2   4      208.45      230.88      6.27 o 
  -3   2   4      277.93      301.62      8.32 o 
  -2   2   4        0.06       11.71      1.51 o 
  -1   2   4       85.95       67.63      2.40 o 
   0   2   4     8189.82     8135.65    105.21 o 
   1   2   4     1244.12     1364.00     15.01 o 
   2   2   4     1082.07     1069.45     13.24 o 
   3   2   4      366.98      367.95      6.17 o 
   4   2   4        0.41       -0.30      1.51 o 
   5   2   4        0.37        0.16      1.60 o 
   6   2   4       59.31       57.84      4.23 o 
   7   2   4       28.59       32.68      5.48 o 
   8   2   4       71.87       62.95      7.70 o 
   9   2   4        7.50        9.37      9.37 o 
  10   2   4        2.28       -9.37      9.37 o 
  -9   3   4       44.98       59.30     12.48 o 
  -8   3   4       16.66        6.41     11.44 o 
  -7   3   4       58.89       61.27      6.96 o 
  -6   3   4       22.11       16.19      6.76 o 
  -5   3   4        7.42       -0.85      2.49 o 
  -4   3   4      103.04      102.32      5.48 o 
  -3   3   4      338.65      348.69      7.77 o 
  -2   3   4      156.22      181.08      4.73 o 
  -1   3   4        4.66        9.88      1.20 o 
   0   3   4      468.64      565.87      7.59 o 
   1   3   4     6155.24     6093.10     50.23 o 
   2   3   4     2188.35     2091.36     19.86 o 
   3   3   4        0.34        4.16      1.33 o 
   4   3   4      470.09      464.66     11.85 o 
   5   3   4      205.72      254.78     10.07 o 
   6   3   4      575.82      547.73     11.24 o 
   7   3   4      160.23      204.33     10.22 o 
   8   3   4       39.66       37.16      6.24 o 
   9   3   4       59.12       42.65     12.48 o 
  10   3   4        1.31        1.04     10.40 o 
  -9   4   4        0.17       16.64      7.28 o 
  -8   4   4        0.08        6.83      6.76 o 
  -7   4   4       16.55       13.53      5.20 o 
  -6   4   4      362.68      381.84     13.97 o 
  -5   4   4       46.28       49.77      4.58 o 
  -4   4   4       70.57       66.32      4.38 o 
  -3   4   4      132.07      106.59      5.02 o 
  -2   4   4      291.79      332.33      6.94 o 
  -1   4   4      221.10      246.03      5.34 o 
   0   4   4        7.26       13.12      1.51 o 
   1   4   4       37.44       74.64      3.73 o 
   2   4   4     3130.75     3265.45     29.76 o 
   3   4   4     1170.05     1182.75     14.22 o 
   4   4   4        2.98        4.61      2.07 o 
   5   4   4      198.23      197.72      5.76 o 
   6   4   4      176.18      171.27      8.25 o 
   7   4   4      133.21      110.41      8.74 o 
   8   4   4       25.24       24.24      5.48 o 
   9   4   4       82.39       78.02     13.53 o 
  10   4   4       52.00       75.93     16.64 o 
  -8   5   4       19.99       17.69      8.32 o 
  -7   5   4        5.82        8.22      3.99 o 
  -6   5   4        8.26        7.40      3.64 o 
  -5   5   4        0.45        1.56      2.57 o 
  -4   5   4      244.77      255.27      9.90 o 
  -3   5   4       98.94       88.94      4.85 o 
  -2   5   4       49.82       53.65      5.05 o 
  -1   5   4     6949.78     7481.61     64.04 o 
   0   5   4        7.37        1.56      1.10 o 
   1   5   4       10.53       19.81      1.60 o 
   2   5   4        5.45        2.04      2.19 o 
   3   5   4        0.01       -0.35      1.20 o 
   4   5   4      121.58      101.34      4.23 o 
   5   5   4      514.38      476.03      9.77 o 
   6   5   4        1.06        2.08      2.15 o 
   7   5   4      165.32      161.78     12.48 o 
   8   5   4       76.92       90.44      8.43 o 
   9   5   4        0.39        1.04      6.24 o 
  10   5   4       91.25       85.30     16.64 o 
  -8   6   4       13.90       16.64      8.32 o 
  -7   6   4      297.38      283.99     19.76 o 
  -6   6   4       30.92       26.01      7.28 o 
  -5   6   4       55.11       61.03      6.22 o 
  -4   6   4        7.95       10.00      2.75 o 
  -3   6   4      327.25      319.95      8.10 o 
  -2   6   4      115.69       93.91      4.54 o 
  -1   6   4     1781.49     1907.53     20.95 o 
   0   6   4      812.83      799.99     20.29 o 
   1   6   4     3199.09     3068.48     34.76 o 
   2   6   4      907.79      977.02     12.75 o 
   3   6   4      129.02      141.55      4.58 o 
   4   6   4        3.11       15.14      2.15 o 
   5   6   4       42.07       34.95      3.37 o 
   6   6   4      496.93      512.59     11.12 o 
   7   6   4      533.50      516.54     15.98 o 
   8   6   4       84.93       87.32      8.43 o 
   9   6   4       11.97       10.40      9.37 o 
  10   6   4        1.44        3.12     10.40 o 
  -7   7   4      185.69      207.01     19.76 o 
  -6   7   4      109.21       98.82     13.53 o 
  -5   7   4       57.64       56.03      6.96 o 
  -4   7   4      564.20      589.54     16.54 o 
  -3   7   4      291.08      268.04      7.80 o 
  -2   7   4       62.74       55.24      3.77 o 
  -1   7   4      442.54      443.37      7.99 o 
   0   7   4      117.31      128.82      5.60 o 
   1   7   4      124.01      133.07      4.19 o 
   2   7   4       99.80      114.69      8.40 o 
   3   7   4      792.53      844.70     12.53 o 
   4   7   4      302.30      289.62      7.34 o 
   5   7   4       23.37       23.87      3.69 o 
   6   7   4       25.79       31.56      3.84 o 
   7   7   4       77.94       87.66      7.99 o 
   8   7   4       27.66       24.61      5.72 o 
   9   7   4        4.95        8.32      7.28 o 
  10   7   4      511.56      603.35     35.36 o 
  -7   8   4      158.09      171.64     20.81 o 
  -6   8   4      800.60      871.73     35.36 o 
  -5   8   4       22.47       16.51      4.74 o 
  -4   8   4      167.84      153.44     15.60 o 
  -3   8   4      715.76      697.11     18.01 o 
  -2   8   4      182.00      181.01      8.83 o 
  -1   8   4       42.62       37.80      4.74 o 
   0   8   4        3.42        3.42      2.49 o 
   1   8   4       39.01       44.05      2.55 o 
   2   8   4      902.26      875.15     12.53 o 
   3   8   4      622.86      611.90     11.96 o 
   4   8   4       26.13       19.79      2.95 o 
   5   8   4       49.16       41.67      3.97 o 
   6   8   4        2.58        5.13      2.25 o 
   7   8   4      168.65      175.62     11.24 o 
   8   8   4        8.80        4.72      6.24 o 
   9   8   4      120.72      126.91     18.72 o 
  10   8   4        3.02       14.56     12.48 o 
  -7   9   4       72.19       88.42     16.64 o 
  -6   9   4       12.14       19.76     10.40 o 
  -5   9   4        2.15        8.72      8.32 o 
  -4   9   4       13.69       19.76      4.74 o 
  -3   9   4      520.28      461.45     15.44 o 
  -2   9   4       44.00       48.42      5.89 o 
  -1   9   4      658.21      623.64     16.18 o 
   0   9   4        7.17       -1.56      2.20 o 
   1   9   4      189.63      201.90     18.20 o 
   2   9   4      337.33      321.93     23.41 o 
   3   9   4      138.26      126.70      4.95 o 
   4   9   4       92.66       81.76      4.99 o 
   5   9   4       37.24       32.55      3.97 o 
   6   9   4        3.02        0.00      2.40 o 
   7   9   4       69.06       54.38     16.13 o 
   8   9   4        1.60        0.00      4.41 o 
   9   9   4        0.00        8.32      9.37 o 
  10   9   4       39.65       61.37     17.69 o 
  -6  10   4       52.62       58.26     13.53 o 
  -5  10   4        0.00        2.96      4.74 o 
  -4  10   4       20.77       28.13      5.89 o 
  -3  10   4      105.90      103.79     10.92 o 
  -2  10   4      574.43      486.05     15.80 o 
  -1  10   4       42.14       40.11      5.72 o 
   0  10   4      437.70      400.69     12.86 o 
   1  10   4     4290.30     4195.87     54.37 o 
   2  10   4       33.05       23.23      3.99 o 
   3  10   4       11.32       10.87      3.25 o 
   4  10   4        2.33       -1.86      1.86 o 
   5  10   4      476.21      467.41     11.38 o 
   6  10   4      353.63      333.42      9.92 o 
   7  10   4        4.90        3.64      3.67 o 
   8  10   4        6.33        7.71     10.40 o 
   9  10   4       32.97       42.65     13.53 o 
  10  10   4       10.02       34.33     15.60 o 
  -5  11   4        1.33       14.04     10.92 o 
  -4  11   4       24.08       34.00      6.62 o 
  -3  11   4        1.78        5.72      3.67 o 
  -2  11   4        0.03       -0.52      2.94 o 
  -1  11   4      153.21      137.96      9.91 o 
   0  11   4       13.96       14.89      4.68 o 
   1  11   4      289.78      294.88     11.70 o 
   2  11   4     1608.44     1518.68     31.73 o 
   3  11   4       21.77       23.42      4.23 o 
   4  11   4      199.67      186.81      9.18 o 
   5  11   4       86.36       79.14      9.37 o 
   6  11   4        4.98        0.78      2.67 o 
   7  11   4        5.34       11.44      6.24 o 
   8  11   4       39.43       35.36     11.44 o 
  -5  12   4      192.07      223.65     22.88 o 
  -4  12   4        0.02        0.00      5.14 o 
  -3  12   4      284.70      301.55     14.33 o 
  -2  12   4        1.14       -1.67      5.72 o 
  -1  12   4       90.99       83.58      8.43 o 
   0  12   4       39.59       40.99      6.24 o 
   1  12   4      133.70      120.47     14.04 o 
   2  12   4       47.96       49.93      6.22 o 
   3  12   4       38.86       30.06      5.00 o 
   4  12   4       16.58       19.26      4.23 o 
   5  12   4      611.07      562.64     29.13 o 
   6  12   4        2.87        4.37      4.16 o 
   7  12   4        0.00       13.53      7.28 o 
  -4  13   4      760.95      924.78     38.49 o 
  -3  13   4        5.00        3.26      5.48 o 
  -2  13   4       13.62       11.44      7.28 o 
  -1  13   4       18.03       28.33      5.75 o 
   0  13   4      134.69      143.45     10.65 o 
   1  13   4       30.11       34.71      5.48 o 
   2  13   4        4.43       14.56      3.99 o 
   3  13   4      164.77      163.92      9.99 o 
   4  13   4       47.29       60.59      6.96 o 
   5  13   4      190.58      212.99     21.85 o 
   6  13   4      129.73      125.43     10.22 o 
   7  13   4        7.33        6.24      8.32 o 
  -3  14   4      132.81      146.67     17.69 o 
  -2  14   4        0.18       -4.32      4.74 o 
  -1  14   4      298.47      289.19     19.76 o 
   0  14   4       22.93       14.71      6.24 o 
   1  14   4      146.69      120.65     10.30 o 
   2  14   4        0.09       -0.83      4.16 o 
   3  14   4       17.20       15.57      4.74 o 
   4  14   4        3.75        1.74      7.28 o 
   5  14   4       46.01       47.34      6.96 o 
   6  14   4      202.47      259.42     13.74 o 
   7  14   4       40.13       47.85     13.53 o 
  -2  15   4        0.50        2.08      6.24 o 
  -1  15   4        0.06        4.16      5.14 o 
   0  15   4      639.62      654.18     21.69 o 
   1  15   4       57.53       50.45      7.81 o 
   2  15   4       93.81       86.87     11.97 o 
   3  15   4      191.30      201.74     13.48 o 
   4  15   4       41.05       41.46      7.81 o 
   5  15   4       53.84       66.17      8.74 o 
   6  15   4       10.67       13.16      5.48 o 
   7  15   4        7.07       -2.08     11.44 o 
   0  16   4        1.47       -3.31      3.61 o 
   1  16   4       92.07       96.29     14.04 o 
   2  16   4       16.93       10.16     11.44 o 
   3  16   4      128.58      133.70     11.99 o 
   4  16   4       83.36       77.07      9.75 o 
   5  16   4       76.65       91.23      9.99 o 
   6  16   4       29.10       28.09     14.56 o 
  -4 -15   5       78.29       72.19      9.75 o 
  -3 -15   5      339.35      407.77     23.92 o 
  -2 -15   5      122.18      132.18     12.73 o 
  -1 -15   5        2.88        1.78      5.97 o 
  -6 -14   5       17.70        4.16      6.24 o 
  -5 -14   5        4.69        4.16      6.24 o 
  -4 -14   5        0.59        0.00      4.65 o 
  -3 -14   5       36.24       27.88      6.92 o 
  -2 -14   5      299.44      362.01     22.88 o 
  -1 -14   5      312.60      311.03     20.81 o 
   0 -14   5       25.85       15.60      6.22 o 
   1 -14   5       17.77       15.03      7.28 o 
  -7 -13   5       59.51       89.46     14.56 o 
  -6 -13   5        0.21        3.12      6.24 o 
  -5 -13   5       56.18       56.24      8.24 o 
  -4 -13   5      131.95      137.83     11.03 o 
  -3 -13   5       24.28       25.71      7.28 o 
  -2 -13   5        0.02        2.25      4.23 o 
  -1 -13   5        7.05       13.32      5.19 o 
   0 -13   5      262.45      247.05     13.74 o 
   1 -13   5      160.91      157.32     12.86 o 
   2 -13   5      137.56      144.78     12.44 o 
   3 -13   5       79.81       68.65     13.53 o 
  -8 -12   5        0.04        1.04      6.24 o 
  -7 -12   5        0.48       -5.20      5.20 o 
  -6 -12   5        0.93        2.08      5.20 o 
  -5 -12   5       18.70       15.01      5.00 o 
  -4 -12   5        1.29        1.25      3.47 o 
  -3 -12   5       70.94       47.34      6.96 o 
  -2 -12   5       70.51       62.89      7.25 o 
  -1 -12   5        7.83        7.38      3.99 o 
   0 -12   5       36.71       45.50     15.09 o 
   1 -12   5       87.75       80.22      9.00 o 
   2 -12   5       47.25       44.88      7.25 o 
   3 -12   5       50.20       58.43      8.83 o 
   4 -12   5        2.08       -2.08      7.28 o 
  -8 -11   5        5.39        8.32      7.28 o 
  -7 -11   5       46.33       54.10     10.40 o 
  -6 -11   5       76.90       78.02     11.44 o 
  -5 -11   5        7.72       11.97      6.76 o 
  -4 -11   5      121.65      140.76      9.91 o 
  -3 -11   5      418.18      379.29     13.97 o 
  -2 -11   5      271.78      243.16     11.38 o 
  -1 -11   5      382.51      366.46     13.97 o 
   0 -11   5        2.83        1.23      3.99 o 
   1 -11   5        0.03       -2.49      3.47 o 
   2 -11   5       14.97       15.01      5.00 o 
   3 -11   5       84.42      101.71     10.40 o 
   4 -11   5      269.09      256.86     14.75 o 
   5 -11   5       67.66       85.30     14.56 o 
  -8 -10   5       32.18       34.33     10.40 o 
  -7 -10   5      459.17      470.19     23.92 o 
  -6 -10   5       47.30       44.73      9.37 o 
  -5 -10   5       21.52       21.40      4.41 o 
  -4 -10   5      190.81      206.76      9.91 o 
  -3 -10   5      263.79      248.35     11.03 o 
  -2 -10   5       37.28       37.87      7.28 o 
  -1 -10   5       14.94        9.27      3.99 o 
   0 -10   5      228.83      208.04     10.50 o 
   1 -10   5       51.51       39.81      5.75 o 
   2 -10   5       12.75       19.10      4.74 o 
   3 -10   5       27.94       24.69     11.97 o 
   4 -10   5        3.57       12.78      5.00 o 
   5 -10   5       91.08      103.70     10.96 o 
  -9  -9   5        1.30        1.04      6.24 o 
  -8  -9   5       29.22       25.55      6.76 o 
  -7  -9   5       28.68       24.46      5.48 o 
  -6  -9   5      235.19      263.61     11.38 o 
  -5  -9   5        1.15        4.80      2.79 o 
  -4  -9   5       25.85       22.34      7.81 o 
  -3  -9   5       44.90       34.00      5.14 o 
  -2  -9   5      302.37      325.59     13.00 o 
  -1  -9   5      112.84      111.08      7.99 o 
   0  -9   5     6980.98     6795.33     81.55 o 
   1  -9   5      906.63      834.34     20.14 o 
   2  -9   5      116.77      121.25     11.97 o 
   3  -9   5      129.83      122.59      9.47 o 
   4  -9   5       12.73       13.20      4.41 o 
   5  -9   5       77.71       65.83      8.74 o 
   6  -9   5       12.18       -2.08      8.32 o 
  -9  -8   5        7.25        8.32      7.28 o 
  -8  -8   5        3.02       11.44      6.76 o 
  -7  -8   5       26.11       41.65      6.22 o 
  -6  -8   5       59.55       78.70      7.36 o 
  -5  -8   5      252.09      268.84     10.16 o 
  -4  -8   5      170.46      159.63      6.69 o 
  -3  -8   5      950.44      959.01     15.00 o 
  -2  -8   5       45.60       39.58      5.14 o 
  -1  -8   5       56.46       54.44      5.48 o 
   0  -8   5       18.83       11.10      5.72 o 
   1  -8   5      368.50      328.53     11.70 o 
   2  -8   5      311.77      301.05     11.70 o 
   3  -8   5      531.95      447.08     14.96 o 
   4  -8   5      250.94      221.79     25.48 o 
   5  -8   5        2.69        3.56      4.23 o 
   6  -8   5       85.36       93.62     15.60 o 
   7  -8   5        2.15        6.24      7.28 o 
  -9  -7   5        8.92       18.72      9.37 o 
  -8  -7   5       56.84       71.31      8.43 o 
  -7  -7   5        0.96       -0.52      2.94 o 
  -6  -7   5       53.56       41.94      5.48 o 
  -5  -7   5       39.44       34.98      3.61 o 
  -4  -7   5       73.59       89.91      5.18 o 
  -3  -7   5       21.28       32.66      3.37 o 
  -2  -7   5      245.59      263.54      6.55 o 
  -1  -7   5      226.00      265.07      5.77 o 
   0  -7   5      286.98      293.62     13.00 o 
   1  -7   5      140.15      154.77     11.44 o 
   2  -7   5        7.87        9.37      2.94 o 
   3  -7   5      191.53      172.31      9.23 o 
   4  -7   5     2761.28     2533.80     41.09 o 
   5  -7   5        2.98        6.90      3.99 o 
   6  -7   5        0.01        0.00      6.24 o 
   7  -7   5        1.36        0.00      8.32 o 
  -9  -6   5       84.76       77.40      9.00 o 
  -8  -6   5        3.51       10.88      4.74 o 
  -7  -6   5      151.15      124.43      9.47 o 
  -6  -6   5       25.88       25.74      7.28 o 
  -5  -6   5        3.17        7.63      3.60 o 
  -4  -6   5      117.40      121.20      5.76 o 
  -3  -6   5        1.24       -1.04      1.33 o 
  -2  -6   5     2291.15     2391.17     25.72 o 
  -1  -6   5       58.31       66.28      3.85 o 
   0  -6   5      227.67      204.45      4.92 o 
   1  -6   5        3.77        4.97      1.66 o 
   2  -6   5      164.93      153.83      5.29 o 
   3  -6   5      245.60      246.09      7.42 o 
   4  -6   5        2.41        2.73      3.64 o 
   5  -6   5      490.61      490.52     16.64 o 
   6  -6   5       96.49      114.43     14.56 o 
  -9  -5   5       93.01       89.48      9.75 o 
  -8  -5   5        5.57        0.85      8.32 o 
  -7  -5   5      551.82      496.09     25.48 o 
  -6  -5   5      261.16      242.87     10.65 o 
  -5  -5   5      886.45      834.92     15.11 o 
  -4  -5   5       68.45       68.21      4.12 o 
  -3  -5   5       42.47       36.35      3.00 o 
  -2  -5   5      338.88      350.00      9.92 o 
  -1  -5   5      689.02      665.58      9.94 o 
   0  -5   5     3327.05     3455.79     36.56 o 
   1  -5   5      399.93      379.24      7.29 o 
   2  -5   5      176.86      193.44      6.37 o 
   3  -5   5      421.27      441.39     10.13 o 
   4  -5   5        2.75        3.59      2.25 o 
   5  -5   5        5.11        1.34      2.56 o 
   6  -5   5      117.02      123.10     12.48 o 
   7  -5   5        0.68        4.16      7.28 o 
  -9  -4   5        0.90        3.56      4.23 o 
  -8  -4   5       36.09       42.95      8.32 o 
  -7  -4   5      155.54      142.85     10.22 o 
  -6  -4   5      865.11      818.59     19.40 o 
  -5  -4   5      101.13       86.56      4.54 o 
  -4  -4   5       16.88       15.65      2.25 o 
  -3  -4   5     1493.22     1496.18     17.96 o 
  -2  -4   5      205.26      230.76      5.58 o 
  -1  -4   5        1.65        4.03      1.33 o 
   0  -4   5        1.35        1.23      0.89 o 
   1  -4   5     1637.35     1796.93     19.65 o 
   2  -4   5      426.23      460.04      9.91 o 
   3  -4   5      450.96      530.64     11.80 o 
   4  -4   5      111.93      115.35      5.76 o 
   5  -4   5        2.11        6.24      2.56 o 
   6  -4   5       47.39       45.66      6.22 o 
   7  -4   5       69.40       95.04      9.18 o 
  -9  -3   5       57.69       74.22      9.37 o 
  -8  -3   5       53.58       55.12      6.96 o 
  -7  -3   5       19.47       15.04      3.99 o 
  -6  -3   5      151.25      123.22     13.53 o 
  -5  -3   5     3259.62     3210.77     67.09 o 
  -4  -3   5      319.53      360.12      7.44 o 
  -3  -3   5     1014.59     1117.53     15.27 o 
  -2  -3   5        7.24        6.68      1.58 o 
  -1  -3   5        1.10        0.83      0.70 o 
   0  -3   5     1297.90     1273.63     14.31 o 
   1  -3   5        1.95       -0.85      0.85 o 
   2  -3   5     1889.26     1838.03     20.30 o 
   3  -3   5        2.41        4.16      1.72 o 
   4  -3   5      272.14      272.12      7.49 o 
   5  -3   5     1454.19     1449.06     21.07 o 
   6  -3   5     1221.10     1208.07     26.11 o 
   7  -3   5       48.99       52.90      6.96 o 
   8  -3   5       38.77       57.52     16.13 o 
   9  -3   5       14.59       47.85     13.53 o 
  -9  -2   5      242.29      347.83     15.23 o 
  -8  -2   5        0.21       12.20      3.99 o 
  -7  -2   5       93.24       83.94      7.99 o 
  -6  -2   5       36.86       34.14      5.00 o 
  -5  -2   5        1.59        3.77      3.64 o 
  -4  -2   5      255.59      279.67      6.17 o 
  -3  -2   5        9.38        0.35      1.20 o 
  -2  -2   5        4.90        1.74      1.31 o 
  -1  -2   5      260.65      272.98      5.18 o 
   0  -2   5      976.60     1163.14     12.80 o 
   1  -2   5     2582.65     2704.14     30.16 o 
   2  -2   5       78.62       86.74      3.51 o 
   3  -2   5      152.08      153.56      4.90 o 
   4  -2   5      148.00      136.39      5.04 o 
   5  -2   5      127.93      112.35     12.48 o 
   6  -2   5     2646.75     2699.14     42.29 o 
   7  -2   5      658.64      680.58     35.36 o 
   8  -2   5       40.41       53.65      7.99 o 
   9  -2   5       11.64       10.40     11.44 o 
  -9  -1   5       25.02       24.97      9.37 o 
  -8  -1   5       21.54       26.99      5.48 o 
  -7  -1   5       29.82       21.92      5.00 o 
  -6  -1   5       38.77       39.53      5.48 o 
  -5  -1   5      144.03      145.94     10.92 o 
  -4  -1   5      218.02      196.12      6.26 o 
  -3  -1   5       18.07       13.13      2.06 o 
  -2  -1   5       33.97       27.83      1.78 o 
  -1  -1   5     4099.44     4063.93     34.99 o 
   0  -1   5      128.35      122.74      3.68 o 
   1  -1   5    15076.44    15275.72    121.45 o 
   2  -1   5     3646.07     3606.08     32.88 o 
   3  -1   5      566.25      594.34      9.64 o 
   4  -1   5        5.12        6.45      2.15 o 
   5  -1   5       42.99       43.98      3.77 o 
   6  -1   5      302.34      266.97     19.25 o 
   7  -1   5      534.92      550.34     17.61 o 
   8  -1   5        3.72       -2.08      6.76 o 
   9  -1   5      278.94      292.31     27.04 o 
  -9   0   5        2.93        4.16      6.24 o 
  -8   0   5       13.13        9.11      4.68 o 
  -7   0   5      631.59      554.87     17.18 o 
  -6   0   5       18.75       20.78      4.23 o 
  -5   0   5        5.48        3.71      2.49 o 
  -4   0   5      987.24      971.04     25.61 o 
  -3   0   5     1328.33     1315.69     18.33 o 
  -2   0   5       48.62       60.87      5.20 o 
  -1   0   5     4918.87     5011.15     68.65 o 
   0   0   5     1194.08     1201.39     71.26 o 
   1   0   5       69.38       82.58      2.67 o 
   2   0   5     1193.01     1232.02     16.10 o 
   3   0   5      432.37      435.03      7.44 o 
   4   0   5       54.80       46.97      3.13 o 
   5   0   5       51.47       57.44      3.97 o 
   6   0   5       86.52       72.02     11.44 o 
   7   0   5        4.68        5.72      3.67 o 
   8   0   5      226.40      200.55     11.93 o 
   9   0   5        1.73       -1.04      9.37 o 
  -9   1   5       30.51       40.57     11.44 o 
  -8   1   5        4.82        4.16      3.67 o 
  -7   1   5       20.09       24.10      5.14 o 
  -6   1   5        7.25       11.31      3.25 o 
  -5   1   5       98.13      102.94      7.70 o 
  -4   1   5      517.00      507.91      9.62 o 
  -3   1   5       31.44       19.82      2.94 o 
  -2   1   5       94.70       90.01      2.81 o 
  -1   1   5      306.69      288.64      4.54 o 
   0   1   5       58.02       61.25      2.91 o 
   1   1   5      771.04      849.42      9.18 o 
   2   1   5     2504.64     2523.64     43.69 o 
   3   1   5       21.65       18.80      1.70 o 
   4   1   5     1105.54     1176.57     15.13 o 
   5   1   5      271.89      287.21      7.44 o 
   6   1   5       39.75       40.52      6.76 o 
   7   1   5       10.56       12.57      6.76 o 
   8   1   5       10.65       10.32      4.74 o 
   9   1   5        5.61       19.76     10.40 o 
  10   1   5        0.23       13.53     10.40 o 
  -9   2   5       17.45       29.13      9.37 o 
  -8   2   5        4.05       -1.89      8.84 o 
  -7   2   5       90.22       72.72      9.88 o 
  -6   2   5       47.33       44.71      5.89 o 
  -5   2   5        3.48        6.24      2.94 o 
  -4   2   5      352.30      368.68      7.94 o 
  -3   2   5       17.58       14.82      3.61 o 
  -2   2   5      607.01      677.43     10.75 o 
  -1   2   5      102.45      102.86      2.97 o 
   0   2   5       10.51       11.51      1.24 o 
   1   2   5     1817.79     1851.47     23.58 o 
   2   2   5     3966.63     3534.38    159.67 o 
   3   2   5      536.19      530.98      7.68 o 
   4   2   5      111.07       82.90      4.49 o 
   5   2   5       23.35       21.22      4.32 o 
   6   2   5       32.66       36.99      5.14 o 
   7   2   5        2.14        0.12      3.64 o 
   8   2   5        0.30        5.10      3.99 o 
   9   2   5        9.36        3.12      8.32 o 
  10   2   5        5.69        1.04      9.37 o 
  -9   3   5      104.00      126.91     17.69 o 
  -8   3   5      537.80      649.16     20.95 o 
  -7   3   5       23.36       24.90      5.14 o 
  -6   3   5        6.09       13.78      4.16 o 
  -5   3   5       34.30       24.98      3.51 o 
  -4   3   5       11.71       12.23      2.88 o 
  -3   3   5      162.17      171.71      5.34 o 
  -2   3   5       51.65       68.65      3.51 o 
  -1   3   5     4829.52     4862.70     73.20 o 
   0   3   5      846.46      828.69     16.34 o 
   1   3   5      201.06      247.65      4.58 o 
   2   3   5     2741.98     2543.27     23.39 o 
   3   3   5       79.53      114.26      5.85 o 
   4   3   5       11.99        8.95      1.70 o 
   5   3   5       10.42       14.73      2.38 o 
   6   3   5      412.57      406.71     13.48 o 
   7   3   5      745.16      737.39     24.45 o 
   8   3   5      106.14      105.47      9.47 o 
   9   3   5      168.29      136.28     18.72 o 
  10   3   5       66.76       58.26     14.56 o 
  -9   4   5        8.67       30.17      8.32 o 
  -8   4   5      197.38      236.18     15.07 o 
  -7   4   5      175.89      171.95     11.77 o 
  -6   4   5      202.89      212.77     15.09 o 
  -5   4   5      647.17      593.52     12.68 o 
  -4   4   5       39.50       39.65      3.61 o 
  -3   4   5       32.52       23.10      2.99 o 
  -2   4   5      445.31      470.11      8.76 o 
  -1   4   5     1451.62     1460.28     27.02 o 
   0   4   5      444.58      506.02      7.59 o 
   1   4   5      598.78      657.03      8.59 o 
   2   4   5     2432.91     2144.75     21.07 o 
   3   4   5     1313.69     1191.20     13.92 o 
   4   4   5      241.49      253.76      5.93 o 
   5   4   5       61.38       64.31      4.23 o 
   6   4   5      175.18      183.23     19.76 o 
   7   4   5      521.38      455.92     15.23 o 
   8   4   5      442.52      448.92     44.21 o 
   9   4   5       15.88        5.20      7.28 o 
  10   4   5       70.35       55.14     14.56 o 
  -8   5   5       10.28       -1.04      7.28 o 
  -7   5   5       31.73       56.48      7.36 o 
  -6   5   5      226.49      252.17     17.16 o 
  -5   5   5     2561.96     2594.85     31.73 o 
  -4   5   5      627.86      622.64     12.37 o 
  -3   5   5      310.66      336.96      8.15 o 
  -2   5   5       56.99       56.42      3.51 o 
  -1   5   5       50.78       61.64      3.03 o 
   0   5   5       11.49       20.15      2.49 o 
   1   5   5      817.55      714.98     12.86 o 
   2   5   5     3187.29     3222.97     30.35 o 
   3   5   5     2970.76     2922.55     28.67 o 
   4   5   5        3.39        2.82      1.51 o 
   5   5   5      359.67      338.27      8.63 o 
   6   5   5      739.28      675.27     39.53 o 
   7   5   5       26.11       34.70      5.48 o 
   8   5   5        0.55       -2.60      3.67 o 
   9   5   5       59.37       73.86     13.53 o 
  10   5   5      113.76      114.43     18.72 o 
  -8   6   5        3.29        2.08      7.28 o 
  -7   6   5       90.92      109.22     14.56 o 
  -6   6   5        3.98        1.56      2.94 o 
  -5   6   5        5.84        4.91      2.56 o 
  -4   6   5      750.40      744.21     14.18 o 
  -3   6   5      195.31      195.26      6.55 o 
  -2   6   5       21.85       10.00      2.15 o 
  -1   6   5      828.04      946.13     13.01 o 
   0   6   5     3210.42     3445.72     32.64 o 
   1   6   5      335.44      413.08      7.17 o 
   2   6   5      269.92      269.62      5.95 o 
   3   6   5     2461.82     2625.44     26.93 o 
   4   6   5     1429.84     1397.54     17.59 o 
   5   6   5       57.35       54.20      4.12 o 
   6   6   5      430.27      414.30      9.89 o 
   7   6   5      316.48      333.09     13.18 o 
   8   6   5       49.90       48.14     10.40 o 
   9   6   5      106.34      109.22     16.64 o 
  10   6   5       37.05       48.89     14.56 o 
  -8   7   5      136.63      165.40     19.76 o 
  -7   7   5       19.37       19.76      9.37 o 
  -6   7   5      197.58      219.49     19.76 o 
  -5   7   5       16.11       13.00      4.41 o 
  -4   7   5      172.94      181.19      9.18 o 
  -3   7   5      235.44      207.39      7.00 o 
  -2   7   5      899.24      973.20     14.68 o 
  -1   7   5     1809.52     1841.73     21.27 o 
   0   7   5        0.67        2.74      0.89 o 
   1   7   5      107.25      102.12      4.87 o 
   2   7   5      714.79      744.92     11.28 o 
   3   7   5       13.21        6.56      1.64 o 
   4   7   5       38.01       36.37      3.37 o 
   5   7   5      141.98      132.45      5.65 o 
   6   7   5       46.63       34.23      3.77 o 
   7   7   5        6.32        6.24      4.16 o 
   8   7   5       33.61       37.84      6.22 o 
   9   7   5        9.98       13.53      8.32 o 
  10   7   5       17.66       19.76     12.48 o 
  -5   8   5        0.24       -1.04      4.16 o 
  -4   8   5       17.62       15.60      6.24 o 
  -3   8   5       32.16       30.17      6.24 o 
  -2   8   5       24.96       19.63      3.99 o 
  -1   8   5       75.48       76.89      6.62 o 
   0   8   5       65.99       81.60      6.22 o 
   1   8   5      153.64      145.67      5.40 o 
   2   8   5      127.50      131.88      4.41 o 
   3   8   5      197.97      191.02      5.73 o 
   4   8   5       22.77       22.15      2.88 o 
   5   8   5       81.82       77.47      5.18 o 
   6   8   5      342.77      315.32     10.27 o 
   7   8   5       10.28        7.28      3.67 o 
   8   8   5       24.00       29.73      5.89 o 
   9   8   5      321.75      333.92     23.92 o 
  10   8   5        7.77       12.48     11.44 o 
  -7   9   5      133.77      125.87     18.72 o 
  -6   9   5      109.99      120.67     17.69 o 
  -5   9   5      184.82      170.60     17.69 o 
  -4   9   5      203.20      213.54     11.99 o 
  -3   9   5      278.31      227.25     11.03 o 
  -2   9   5       76.85       61.39      6.62 o 
  -1   9   5       23.20       18.72      9.37 o 
   0   9   5       27.92       22.30      3.67 o 
   1   9   5      326.99      327.19     10.65 o 
   2   9   5      380.98      356.06     13.00 o 
   3   9   5      832.16      829.64     13.25 o 
   4   9   5      219.22      216.41      9.57 o 
   5   9   5       46.93       50.42      4.28 o 
   6   9   5      217.67      194.36      7.49 o 
   7   9   5       77.90       93.78      8.43 o 
   8   9   5       24.53       21.26      5.75 o 
   9   9   5       41.50       34.33     12.48 o 
  10   9   5       61.13       54.10     16.64 o 
  -6  10   5       70.48       64.49     14.56 o 
  -5  10   5      103.02      109.22     15.60 o 
  -4  10   5       15.02       15.76      4.74 o 
  -3  10   5      221.20      206.09     14.56 o 
  -2  10   5      586.56      485.87     15.44 o 
  -1  10   5      158.93      120.52      8.43 o 
   0  10   5       63.25       59.69      6.22 o 
   1  10   5       74.82       83.51      6.96 o 
   2  10   5      515.12      458.53     27.57 o 
   3  10   5      257.81      249.32      9.47 o 
   4  10   5      379.45      395.31     12.44 o 
   5  10   5      313.21      281.27      8.51 o 
   6  10   5      286.11      292.15      9.32 o 
   7  10   5       20.93       15.60      4.74 o 
   8  10   5        1.46        2.16      5.72 o 
   9  10   5       36.90       52.01     14.56 o 
  10  10   5      124.99      159.16     22.88 o 
  -5  11   5        2.50       -1.04      8.32 o 
  -4  11   5       25.04       26.70      6.76 o 
  -3  11   5       10.42       -7.28      7.28 o 
  -2  11   5        0.75       -1.56      2.94 o 
  -1  11   5       38.66       35.96      5.48 o 
   0  11   5       80.64       75.85      7.36 o 
   1  11   5       10.32        6.01      3.25 o 
   2  11   5       75.58       79.16      6.96 o 
   3  11   5       16.69       13.53      3.47 o 
   4  11   5       93.96       84.67      7.25 o 
   5  11   5        1.28        0.00      3.64 o 
   6  11   5       26.44       23.23      4.74 o 
   7  11   5       57.56       50.98     10.40 o 
   8  11   5        1.64        0.00      7.28 o 
   9  11   5        0.00        4.16     12.48 o 
  -5  12   5        2.01        6.24      9.37 o 
  -4  12   5      143.91      165.44     18.72 o 
  -3  12   5       16.55       16.85      5.48 o 
  -2  12   5      103.25      114.45      9.91 o 
  -1  12   5        2.09        3.81      5.72 o 
   0  12   5      182.94      147.75     10.30 o 
   1  12   5       16.22        8.95      4.68 o 
   2  12   5        3.89        1.30      3.12 o 
   3  12   5       44.98       37.65      5.75 o 
   4  12   5       15.72        8.11      3.47 o 
   5  12   5      448.55      474.11     15.39 o 
   6  12   5        0.10        0.42      3.47 o 
   7  12   5       63.89       42.65     10.40 o 
   8  12   5       50.57       47.85     13.53 o 
  -4  13   5      264.26      313.17     30.17 o 
  -3  13   5       11.11        6.58      5.48 o 
  -2  13   5        3.68       -0.52      4.68 o 
  -1  13   5       26.52       39.41      6.22 o 
   0  13   5        0.21       -1.50      4.16 o 
   1  13   5      197.56      183.12     10.75 o 
   2  13   5       21.05       27.89      4.74 o 
   3  13   5      609.04      610.96     17.92 o 
   4  13   5        1.94       -0.78      2.67 o 
   5  13   5       56.19       59.76      7.28 o 
   6  13   5        3.13       -0.10      4.16 o 
   7  13   5       25.31       35.36     11.44 o 
   8  13   5      128.84      116.51     17.69 o 
  -3  14   5      187.08      188.84     14.71 o 
  -2  14   5       29.77       28.47      6.96 o 
  -1  14   5        7.03        7.60      4.74 o 
   0  14   5        0.27        0.85      3.99 o 
   1  14   5       56.64       37.10      6.49 o 
   2  14   5        2.81        5.28      4.23 o 
   3  14   5      150.45      129.90     10.22 o 
   4  14   5       14.15        2.65      6.24 o 
   5  14   5      286.95      304.01     29.64 o 
   6  14   5       21.16       39.53     11.44 o 
   7  14   5       94.05      114.43     16.64 o 
   8  14   5        3.96        3.12     11.44 o 
  -2  15   5        6.62       -4.16      7.28 o 
  -1  15   5        6.31       -1.65      4.23 o 
   0  15   5      312.11      314.86     15.39 o 
   1  15   5        0.05        0.78      4.23 o 
   2  15   5        2.01       -0.32      4.41 o 
   3  15   5        6.23       10.11      5.20 o 
   4  15   5      513.54      570.43     19.40 o 
   5  15   5        0.00        2.56      4.41 o 
   6  15   5        1.15        6.24     10.40 o 
   7  15   5        6.70       12.48     12.48 o 
   0  16   5       25.67       25.31      6.22 o 
   1  16   5       95.48       91.16     14.04 o 
   2  16   5      155.85      162.16     12.73 o 
   3  16   5        0.00        1.88      5.19 o 
   4  16   5        3.33        1.67      5.19 o 
   5  16   5       43.73       53.27      9.00 o 
   6  16   5      154.90      205.97     23.92 o 
   3  17   5      154.88      167.48     17.69 o 
   4  17   5        5.68       10.40      6.24 o 
   5  17   5       17.68       22.88     11.44 o 
  -4 -15   6        2.15       16.64     12.48 o 
  -3 -15   6        1.19       -1.10      4.74 o 
  -2 -15   6        3.80       -0.31      5.97 o 
  -6 -14   6        0.17        4.16      6.24 o 
  -5 -14   6      154.99      191.40     19.76 o 
  -4 -14   6        5.90        9.91      5.48 o 
  -3 -14   6      252.81      262.14     19.76 o 
  -2 -14   6      123.68      166.34     13.48 o 
  -1 -14   6      418.47      422.34     24.97 o 
   0 -14   6       10.87       18.83      6.73 o 
   1 -14   6        1.30        5.01      5.75 o 
  -7 -13   6        0.25        0.00      6.24 o 
  -6 -13   6       74.23       75.93     13.53 o 
  -5 -13   6        1.25        4.16      6.24 o 
  -4 -13   6       51.18       59.57     13.00 o 
  -3 -13   6       29.62       26.77      5.97 o 
  -2 -13   6        6.28        7.04      7.81 o 
  -1 -13   6      104.14      117.05     10.65 o 
   0 -13   6       22.13       17.56      9.88 o 
   1 -13   6       59.26       59.91      9.00 o 
   2 -13   6      102.76      107.71     18.20 o 
   3 -13   6        1.00        3.12      9.37 o 
  -7 -12   6       87.63      111.31     15.60 o 
  -6 -12   6       26.83       23.92      8.32 o 
  -5 -12   6        0.07       -3.12      3.12 o 
  -4 -12   6        5.25        1.42      6.24 o 
  -3 -12   6        8.50        8.03      3.99 o 
  -2 -12   6      189.19      191.24     12.12 o 
  -1 -12   6       14.63        9.88      5.72 o 
   0 -12   6      158.09      151.10     19.25 o 
   1 -12   6      307.15      317.46     22.88 o 
   2 -12   6      136.91      152.18     13.00 o 
   3 -12   6       19.67       12.12      6.24 o 
   4 -12   6      131.96      147.72     17.69 o 
  -8 -11   6       32.10       48.89     11.44 o 
  -7 -11   6       11.90       24.97      8.32 o 
  -6 -11   6        0.71        3.12      5.20 o 
  -5 -11   6        0.46       10.40      5.20 o 
  -4 -11   6        8.43        4.79      3.47 o 
  -3 -11   6       70.98       71.64      7.70 o 
  -2 -11   6        0.01       -3.12      3.12 o 
  -1 -11   6       36.75       28.90      5.48 o 
   0 -11   6        7.12        4.68      4.68 o 
   1 -11   6      366.82      352.05     14.56 o 
   2 -11   6      119.30      114.23     10.50 o 
   3 -11   6        9.61       10.40      7.28 o 
   4 -11   6       71.39       72.94      9.75 o 
  -9 -10   6       10.47       -8.32      8.32 o 
  -8 -10   6       13.60       15.60      8.32 o 
  -7 -10   6       31.57       44.73      9.37 o 
  -6 -10   6        0.95        7.28      5.20 o 
  -5 -10   6      390.02      364.09     19.76 o 
  -4 -10   6      960.41      868.49     20.95 o 
  -3 -10   6      146.51      110.31      8.83 o 
  -2 -10   6      161.63      175.40      9.47 o 
  -1 -10   6        8.81        5.43      3.25 o 
   0 -10   6       23.02       21.24      4.74 o 
   1 -10   6       93.44       78.05      7.99 o 
   2 -10   6       98.66       84.44      8.74 o 
   3 -10   6       13.33       11.35      4.23 o 
   4 -10   6      161.68      144.22     11.24 o 
   5 -10   6       23.41       11.44      9.37 o 
  -9  -9   6       10.77        7.77      4.74 o 
  -8  -9   6       26.07       24.99      5.89 o 
  -7  -9   6       42.86       40.47      6.22 o 
  -6  -9   6       19.77       14.63      3.67 o 
  -5  -9   6       12.78       13.41      3.25 o 
  -4  -9   6       49.69       44.73      5.48 o 
  -3  -9   6      797.78      687.68     17.66 o 
  -2  -9   6      723.32      700.83     18.01 o 
  -1  -9   6      345.62      325.07     12.12 o 
   0  -9   6      956.03      914.94     21.29 o 
   1  -9   6      147.21      145.47      9.91 o 
   2  -9   6      457.53      457.14     15.23 o 
   3  -9   6       27.39       26.41      5.48 o 
   4  -9   6      152.98      132.31     10.40 o 
   5  -9   6      486.38      530.52     30.17 o 
   6  -9   6        0.12        2.08      8.32 o 
  -9  -8   6        0.82       -4.23      4.23 o 
  -8  -8   6       12.91       10.70      5.00 o 
  -7  -8   6       47.51       47.94      6.62 o 
  -6  -8   6       89.33       93.02      7.81 o 
  -5  -8   6        0.06        0.00      2.94 o 
  -4  -8   6       31.00       23.36      3.37 o 
  -3  -8   6      425.23      411.14      9.32 o 
  -2  -8   6      226.74      219.05     11.44 o 
  -1  -8   6     1434.39     1427.58     25.71 o 
   0  -8   6       59.32       64.47     12.48 o 
   1  -8   6     2515.50     2420.25     37.75 o 
   2  -8   6      560.73      529.60     15.98 o 
   3  -8   6       62.85       64.17      6.73 o 
   4  -8   6       42.98       30.47      6.76 o 
   5  -8   6      193.16      188.92     11.73 o 
   6  -8   6        0.91       -7.28      7.28 o 
   7  -8   6       10.28       15.60      8.32 o 
  -9  -7   6       43.76       34.14      7.81 o 
  -8  -7   6      100.66      109.22     10.22 o 
  -7  -7   6        0.65        6.76      3.67 o 
  -6  -7   6        2.78        6.65      8.32 o 
  -5  -7   6        2.49        0.30      5.20 o 
  -4  -7   6        4.11        7.63      2.40 o 
  -3  -7   6      128.28      132.89      6.44 o 
  -2  -7   6       65.77       67.70      4.89 o 
  -1  -7   6      927.54     1011.17     17.64 o 
   0  -7   6       25.84       12.74      5.20 o 
   1  -7   6      226.56      248.54      9.75 o 
   2  -7   6      738.13      763.98     18.21 o 
   3  -7   6      606.38      610.63     21.85 o 
   4  -7   6      271.69      228.20     23.41 o 
   5  -7   6        7.35       10.40      4.41 o 
   6  -7   6        6.89        7.28      7.28 o 
   7  -7   6        6.02        2.08      7.28 o 
  -9  -6   6       20.96       19.82      6.22 o 
  -8  -6   6        0.16       -2.17      3.99 o 
  -7  -6   6        1.13        7.91      3.47 o 
  -6  -6   6        0.78        4.74      3.25 o 
  -5  -6   6     6030.79     5845.05     71.34 o 
  -4  -6   6     1020.31     1032.80     15.96 o 
  -3  -6   6        2.48        5.39      2.49 o 
  -2  -6   6       83.64       80.65      3.89 o 
  -1  -6   6      746.23      704.81     10.83 o 
   0  -6   6       60.51       64.95      2.71 o 
   1  -6   6        5.67       12.84      1.75 o 
   2  -6   6      278.37      285.17     11.49 o 
   3  -6   6      357.90      359.65     11.99 o 
   4  -6   6      799.05      849.84     19.98 o 
   5  -6   6       96.84       99.97      8.43 o 
   6  -6   6        7.88       12.48      6.24 o 
  -9  -5   6       26.01       24.47      6.73 o 
  -8  -5   6        1.96        2.17      3.99 o 
  -7  -5   6        0.09       -2.49      2.49 o 
  -6  -5   6      124.85      126.33      9.18 o 
  -5  -5   6      199.84      212.17      9.18 o 
  -4  -5   6     1347.65     1299.76     24.65 o 
  -3  -5   6       62.26       44.88      3.64 o 
  -2  -5   6     2362.68     2705.13     28.00 o 
  -1  -5   6      553.65      521.47      9.03 o 
   0  -5   6     1193.34     1181.97     14.68 o 
   1  -5   6      263.16      264.57      7.69 o 
   2  -5   6       58.90       55.95      4.47 o 
   3  -5   6       44.26       56.07      4.12 o 
   4  -5   6      406.38      388.94     14.69 o 
   5  -5   6      110.68      114.70     10.23 o 
   6  -5   6        6.10       22.88      7.28 o 
   7  -5   6        6.95       11.44      9.37 o 
   8  -5   6       41.26       49.93     13.53 o 
  -9  -4   6       45.73       35.60      7.25 o 
  -8  -4   6      122.46      132.17     10.96 o 
  -7  -4   6        1.20       -0.39      3.64 o 
  -6  -4   6      215.54      181.99     19.76 o 
  -5  -4   6        3.21       -2.49      2.49 o 
  -4  -4   6       90.33       70.32      4.28 o 
  -3  -4   6      567.66      607.91     11.43 o 
  -2  -4   6        8.48        7.97      1.80 o 
  -1  -4   6    12260.52    13299.81    108.70 o 
   0  -4   6       61.74       40.02      2.38 o 
   1  -4   6     1132.22     1222.16     15.20 o 
   2  -4   6       55.84       61.65      3.77 o 
   3  -4   6       20.28       25.36      2.85 o 
   4  -4   6      105.43       98.16      7.69 o 
   5  -4   6       91.92       91.55      9.56 o 
   6  -4   6        5.68        8.32      6.24 o 
   7  -4   6      353.34      365.19     30.17 o 
   8  -4   6       24.59       44.73     12.48 o 
  -9  -3   6       12.13        5.20      5.20 o 
  -8  -3   6       25.48       18.97      8.32 o 
  -7  -3   6      158.66      143.66     10.22 o 
  -6  -3   6      462.54      441.01     14.33 o 
  -5  -3   6      638.05      575.54     15.39 o 
  -4  -3   6       56.40       51.32      3.24 o 
  -3  -3   6        6.94        2.73      2.06 o 
  -2  -3   6      263.30      316.84      6.39 o 
  -1  -3   6        1.38       -0.52      1.35 o 
   0  -3   6     2380.86     2252.11     22.38 o 
   1  -3   6     2834.99     2727.15     26.71 o 
   2  -3   6       20.96       41.23      2.88 o 
   3  -3   6        3.53        8.21      2.15 o 
   4  -3   6      543.16      548.90     11.00 o 
   5  -3   6        0.62       -2.15      2.15 o 
   6  -3   6       28.82       36.41      5.89 o 
   7  -3   6       11.14       11.44      5.14 o 
   8  -3   6       53.00       65.44      9.18 o 
   9  -3   6       90.30      105.06     18.72 o 
  -9  -2   6        0.30        3.64      5.72 o 
  -8  -2   6        3.79        8.32      3.67 o 
  -7  -2   6        9.47       16.23      4.23 o 
  -6  -2   6       38.49       41.61      5.48 o 
  -5  -2   6     4039.42     3915.85     51.82 o 
  -4  -2   6     1262.04     1145.45     19.41 o 
  -3  -2   6      168.87      169.46      5.42 o 
  -2  -2   6      354.46      319.07      5.80 o 
  -1  -2   6      533.10      467.80      7.16 o 
   0  -2   6      278.01      224.98      4.99 o 
   1  -2   6      213.69      196.94      4.51 o 
   2  -2   6      405.68      451.35      7.91 o 
   3  -2   6      608.05      611.11     10.39 o 
   4  -2   6      603.31      603.49     11.17 o 
   5  -2   6      134.50      135.45      6.92 o 
   6  -2   6      438.19      440.88     16.64 o 
   7  -2   6       53.20       67.73      7.70 o 
   8  -2   6       49.82       56.40      9.88 o 
   9  -2   6       20.05       11.44     11.44 o 
  -9  -1   6        0.60        7.60      9.37 o 
  -8  -1   6      120.60      113.35      9.91 o 
  -7  -1   6       14.55       12.57      4.68 o 
  -6  -1   6       82.75       86.99      7.70 o 
  -5  -1   6       80.39       78.95      6.62 o 
  -4  -1   6        1.28        2.97      2.24 o 
  -3  -1   6     2065.11     2172.75     30.13 o 
  -2  -1   6     2785.06     3032.80     27.69 o 
  -1  -1   6     3313.83     3456.18     30.78 o 
   0  -1   6     1884.71     1869.21     18.19 o 
   1  -1   6      602.59      764.21      9.65 o 
   2  -1   6       60.58       42.70      2.46 o 
   3  -1   6      203.22      184.21      5.04 o 
   4  -1   6      119.24      128.03      5.17 o 
   5  -1   6        1.98        3.64      2.94 o 
   6  -1   6      329.82      288.46     12.12 o 
   7  -1   6      341.02      375.63     18.72 o 
   8  -1   6       25.09        4.24      4.74 o 
   9  -1   6       15.13       10.40     11.44 o 
  -9   0   6       86.89      111.31     10.65 o 
  -8   0   6       42.24       35.49      6.62 o 
  -7   0   6      347.47      305.56     12.73 o 
  -6   0   6       13.39        6.01      3.25 o 
  -5   0   6        0.00        0.00      2.20 o 
  -4   0   6      143.52      168.74      4.25 o 
  -3   0   6       51.73       44.36      4.16 o 
  -2   0   6      890.89      816.62     13.97 o 
  -1   0   6     2901.71     2667.11     24.26 o 
   0   0   6    17969.77    18835.14    216.61 o 
   1   0   6     9263.56     9638.10     94.42 o 
   2   0   6      132.97      179.31      6.22 o 
   3   0   6      291.54      281.50      9.46 o 
   4   0   6      237.04      241.91      8.83 o 
   5   0   6      300.22      305.19      7.68 o 
   6   0   6        2.64        2.08      3.12 o 
   7   0   6       22.22        9.74      3.99 o 
   8   0   6       30.56       25.05      5.89 o 
   9   0   6        1.15        2.08      9.37 o 
  -9   1   6       35.14       49.18      7.70 o 
  -8   1   6      240.09      273.59     13.60 o 
  -7   1   6        0.80       -2.08      2.94 o 
  -6   1   6      128.93       91.73      8.09 o 
  -5   1   6       11.07        3.86      2.49 o 
  -4   1   6        4.70        8.25      1.60 o 
  -3   1   6      694.08      699.07     13.73 o 
  -2   1   6      198.96      221.59      6.62 o 
  -1   1   6     1393.14     1428.06     16.99 o 
   0   1   6    12721.39    13325.73    116.92 o 
   1   1   6   105917.69   102675.30   1352.33 o 
   2   1   6     7995.08     8216.25     85.70 o 
   3   1   6       96.11      100.79      4.14 o 
   4   1   6      670.62      716.92     17.61 o 
   5   1   6       23.53       25.69      3.03 o 
   6   1   6       40.17       36.79      5.48 o 
   7   1   6        0.03        4.16      3.67 o 
   8   1   6       25.62       17.41      5.48 o 
   9   1   6       13.29       16.64     10.40 o 
  10   1   6        4.79        0.00      9.37 o 
  -9   2   6        0.37       12.21      5.48 o 
  -8   2   6        3.46        3.12      3.99 o 
  -7   2   6       32.23       31.24      5.14 o 
  -6   2   6     1047.18     1000.86     23.16 o 
  -5   2   6       89.93       74.18      6.96 o 
  -4   2   6      177.26      198.01      5.80 o 
  -3   2   6        0.32        1.56      0.85 o 
  -2   2   6       43.56       38.10      2.54 o 
  -1   2   6      282.25      288.42      5.04 o 
   0   2   6      430.66      466.26      6.92 o 
   1   2   6    19943.51    20328.29    159.47 o 
   2   2   6    13113.87    13182.13    132.39 o 
   3   2   6        0.28        5.20      2.20 o 
   4   2   6      829.00      807.64     10.93 o 
   5   2   6       32.16       30.18      3.03 o 
   6   2   6       60.91       61.15      7.81 o 
   7   2   6       83.74       72.21      7.70 o 
   8   2   6        0.21        6.76      5.72 o 
   9   2   6        1.53       -1.04      8.32 o 
  10   2   6        0.01       -3.12     10.40 o 
  -9   3   6       24.90       26.01      9.37 o 
  -8   3   6       17.52       23.41      5.75 o 
  -7   3   6       38.23       27.62     10.40 o 
  -6   3   6       16.74       10.40      3.67 o 
  -5   3   6      660.14      666.80     17.27 o 
  -4   3   6       27.02       25.41      2.75 o 
  -3   3   6      649.03      535.51      9.64 o 
  -2   3   6     2305.71     2398.48     24.52 o 
  -1   3   6     3721.80     3639.83     33.18 o 
   0   3   6     2411.58     2412.13     22.61 o 
   1   3   6      174.31      150.23      5.05 o 
   2   3   6      802.09      760.45      9.09 o 
   3   3   6     2174.19     2245.08     28.24 o 
   4   3   6      458.24      508.40      8.42 o 
   5   3   6        2.09        3.92      1.60 o 
   6   3   6     1760.18     1763.94     30.79 o 
   7   3   6      205.96      204.32     10.22 o 
   8   3   6        2.87        2.08      4.16 o 
   9   3   6       90.42       95.71     15.60 o 
  10   3   6       24.83       12.48     11.44 o 
  -9   4   6       71.06      119.63     15.60 o 
  -8   4   6        5.98       11.44      5.14 o 
  -7   4   6       83.59       86.61     21.32 o 
  -6   4   6      134.46      146.53     10.65 o 
  -5   4   6      115.42      104.04      8.09 o 
  -4   4   6      389.98      355.23      8.85 o 
  -3   4   6       16.71       17.34      2.25 o 
  -2   4   6       28.14       18.12      2.31 o 
  -1   4   6     3019.27     2876.11     28.01 o 
   0   4   6      301.57      398.38      6.79 o 
   1   4   6      929.24      999.11     15.80 o 
   2   4   6     3750.51     3836.21     34.52 o 
   3   4   6      131.34      138.09      6.68 o 
   4   4   6       22.93       38.47      2.88 o 
   5   4   6      433.96      436.62     10.12 o 
   6   4   6      127.06      116.65     12.48 o 
   7   4   6      890.55      885.62     21.62 o 
   8   4   6      652.72      677.97     19.98 o 
   9   4   6       22.68        2.08      7.28 o 
  10   4   6       13.13        9.37      9.37 o 
  -8   5   6        0.23        6.79      8.32 o 
  -7   5   6       68.62       76.98      8.43 o 
  -6   5   6       66.64       67.67     15.60 o 
  -5   5   6       49.68       55.47      6.22 o 
  -4   5   6     1049.85     1044.70     16.73 o 
  -3   5   6      108.39      117.33      5.12 o 
  -2   5   6      197.21      212.31      5.95 o 
  -1   5   6     1135.48     1358.62     16.37 o 
   0   5   6     1460.78     1535.50     17.17 o 
   1   5   6     4432.86     4401.89     39.22 o 
   2   5   6       80.59       76.84      3.17 o 
   3   5   6        0.01        1.82      1.33 o 
   4   5   6        0.63        1.79      1.51 o 
   5   5   6      300.26      315.09      7.44 o 
   6   5   6       57.05       52.95      6.22 o 
   7   5   6        6.56        8.32      5.72 o 
   8   5   6        0.06       -3.64      3.67 o 
   9   5   6        5.30       10.40      7.28 o 
  10   5   6       56.60       76.98     16.64 o 
  -8   6   6        0.62        5.20      8.32 o 
  -7   6   6       27.63       20.81      8.32 o 
  -6   6   6      295.95      301.06     12.73 o 
  -5   6   6        2.14        4.68      2.94 o 
  -4   6   6       17.59       15.30      3.74 o 
  -3   6   6      159.37      150.64      5.95 o 
  -2   6   6       12.25       12.31      2.16 o 
  -1   6   6      122.28      133.68      7.96 o 
   0   6   6      662.54      618.96      9.64 o 
   1   6   6      329.27      273.12      5.95 o 
   2   6   6       63.37       61.38      3.51 o 
   3   6   6     1781.88     2019.33     22.11 o 
   4   6   6      641.02      617.34     10.56 o 
   5   6   6       50.42       46.59      5.58 o 
   6   6   6       24.43       34.14      5.00 o 
   7   6   6        0.04       -1.04      3.25 o 
   8   6   6      111.69      107.71      9.47 o 
   9   6   6       79.24       93.62     14.56 o 
  10   6   6       85.83       70.74     16.64 o 
  -8   7   6        8.28       16.64      9.37 o 
  -7   7   6        6.38       -1.04      7.28 o 
  -6   7   6      147.22      138.35     16.64 o 
  -5   7   6       20.03       17.69      6.24 o 
  -4   7   6      157.31      141.91      6.39 o 
  -3   7   6      455.17      468.37     10.39 o 
  -2   7   6      243.26      233.92      6.55 o 
  -1   7   6     1218.78     1314.18     22.88 o 
   0   7   6       66.60       76.42      5.26 o 
   1   7   6       27.23       40.28      3.12 o 
   2   7   6      109.20       85.55      5.20 o 
   3   7   6     1682.30     1743.02     20.54 o 
   4   7   6      361.32      401.07      8.56 o 
   5   7   6      334.36      335.43      8.41 o 
   6   7   6      777.77      777.00     19.76 o 
   7   7   6        0.24       -3.25      3.25 o 
   8   7   6        1.29       -0.67      3.99 o 
   9   7   6        0.83       -1.04      6.24 o 
  10   7   6      111.39      102.99     18.72 o 
  -6   8   6       37.95       42.65     10.40 o 
  -5   8   6       51.97       45.77     10.40 o 
  -4   8   6       13.56        8.84      3.67 o 
  -3   8   6      166.71      166.04     15.60 o 
  -2   8   6     1395.09     1422.33     26.45 o 
  -1   8   6       12.19        8.84      2.94 o 
   0   8   6      294.22      310.95      8.31 o 
   1   8   6      231.35      242.08      5.93 o 
   2   8   6      668.65      679.06     11.00 o 
   3   8   6      195.04      203.88      6.34 o 
   4   8   6       91.91       77.65      4.58 o 
   5   8   6      446.31      442.48     10.21 o 
   6   8   6      883.81      862.82     37.97 o 
   7   8   6      493.97      483.23     16.13 o 
   8   8   6       25.19       29.66      6.22 o 
   9   8   6        0.12       -5.20      7.28 o 
  10   8   6        5.07       12.48     10.40 o 
  -7   9   6        5.27        2.08     11.44 o 
  -6   9   6      168.77      174.76     19.76 o 
  -5   9   6        1.53        3.12      6.24 o 
  -4   9   6       14.67       20.86      5.14 o 
  -3   9   6       26.48       21.87      5.14 o 
  -2   9   6       91.84       60.33      6.22 o 
  -1   9   6      136.12      107.19      8.09 o 
   0   9   6      202.54      213.43      9.18 o 
   1   9   6      138.79      105.75     15.09 o 
   2   9   6       85.73       78.47      6.76 o 
   3   9   6        1.15        4.73      1.95 o 
   4   9   6       35.57       39.27      3.51 o 
   5   9   6      124.91      120.62      5.93 o 
   6   9   6      139.63      132.24      9.56 o 
   7   9   6       22.74       27.53      6.24 o 
   8   9   6      101.23       96.00      9.56 o 
   9   9   6       46.72       72.82     14.56 o 
  10   9   6        7.56        8.32     13.53 o 
  -6  10   6       19.79       18.72     10.40 o 
  -5  10   6       23.83       18.72      9.37 o 
  -4  10   6        1.68        6.52      3.99 o 
  -3  10   6       16.52       13.42      7.81 o 
  -2  10   6        4.87        8.32      3.67 o 
  -1  10   6      100.70       76.34      6.96 o 
   0  10   6       27.73       30.53      4.74 o 
   1  10   6       37.35       35.78      4.74 o 
   2  10   6      170.61      180.94      7.99 o 
   3  10   6       47.61       41.24      5.00 o 
   4  10   6       11.78        9.37      3.25 o 
   5  10   6       10.72        8.54      2.56 o 
   6  10   6        3.77        5.41      3.47 o 
   7  10   6       45.23       47.38      6.62 o 
   8  10   6        0.01       -3.53      5.20 o 
   9  10   6       12.62       15.60     11.44 o 
  10  10   6      114.66      148.76     21.85 o 
  -5  11   6        2.47       10.40      9.37 o 
  -4  11   6       27.00       19.39      9.37 o 
  -3  11   6       49.49       67.08     13.53 o 
  -2  11   6       10.06       -0.80      7.28 o 
  -1  11   6        8.36        6.58      6.24 o 
   0  11   6       57.94       42.19      5.14 o 
   1  11   6       57.82       72.27     10.40 o 
   2  11   6      140.08      131.67      8.74 o 
   3  11   6     1532.48     1535.02     50.45 o 
   4  11   6      843.68      821.68     18.96 o 
   5  11   6        8.48        1.43      3.64 o 
   6  11   6        0.97        6.24      6.24 o 
   7  11   6       17.94        5.20      7.28 o 
   8  11   6       23.03       17.80      7.81 o 
   9  11   6       12.52       10.40     12.48 o 
  -5  12   6       66.60       70.74     15.60 o 
  -4  12   6       14.81        9.37      5.14 o 
  -3  12   6       93.39       99.22      9.91 o 
  -2  12   6      254.30      244.09     16.13 o 
  -1  12   6       22.55       18.56      5.20 o 
   0  12   6       64.72       57.38      6.62 o 
   1  12   6       39.45       23.09      6.24 o 
   2  12   6        0.85       -2.49      2.49 o 
   3  12   6      135.69      132.56     12.48 o 
   4  12   6        0.11        1.82      2.67 o 
   5  12   6      685.44      671.73     18.21 o 
   6  12   6       78.42       59.30     10.40 o 
   7  12   6        0.04       -6.24      6.24 o 
   8  12   6       60.15       85.30     14.56 o 
  -4  13   6        9.67        3.25      7.28 o 
  -3  13   6       15.14       16.34      6.22 o 
  -2  13   6        4.95       10.92      5.14 o 
  -1  13   6        3.67        5.20      5.72 o 
   0  13   6      138.75      126.35      9.91 o 
   1  13   6      204.71      226.36     11.38 o 
   2  13   6       86.84       88.73      7.99 o 
   3  13   6       29.80       26.91      4.74 o 
   4  13   6       29.40       25.22      7.28 o 
   5  13   6      220.80      218.31     27.57 o 
   6  13   6       18.04       26.01      9.37 o 
   7  13   6        0.13       -3.12      8.32 o 
   8  13   6        8.13       11.44     11.44 o 
  -3  14   6        0.01       -1.04      5.48 o 
  -2  14   6       43.71       42.30      7.99 o 
  -1  14   6        0.86        5.20      6.76 o 
   0  14   6       15.72       14.56      7.28 o 
   1  14   6        0.18       -1.67      3.47 o 
   2  14   6      108.17      107.58      9.47 o 
   3  14   6       10.21       17.84      5.00 o 
   4  14   6        0.75        0.63      3.47 o 
   5  14   6        1.27        3.72      5.72 o 
   6  14   6        0.69       -6.24      7.28 o 
   7  14   6       26.05       37.45     12.48 o 
   8  14   6        8.24        5.20     12.48 o 
  -2  15   6       61.93       82.18     12.48 o 
  -1  15   6        4.97        0.45      5.00 o 
   0  15   6       23.57       25.92      6.49 o 
   1  15   6        4.55        5.76      4.74 o 
   2  15   6       10.52       13.37      4.74 o 
   3  15   6       98.96       90.93      9.47 o 
   4  15   6      442.30      486.95     18.21 o 
   5  15   6        3.14       -0.30      4.55 o 
   6  15   6       29.02       53.05     13.53 o 
   7  15   6       43.19       62.42     15.60 o 
   0  16   6        0.42        2.96      4.74 o 
   1  16   6        3.72       -2.88      4.74 o 
   2  16   6       33.28       27.49     10.92 o 
   3  16   6        0.11       -1.34      4.55 o 
   4  16   6      233.58      259.49     14.98 o 
   5  16   6        3.14        4.55      5.35 o 
   6  16   6        0.08        1.04     11.44 o 
   3  17   6       11.20        8.32      6.24 o 
   4  17   6        7.86        6.24      6.24 o 
   5  17   6       32.30        6.24      9.37 o 
  -3 -15   7       73.05       58.26     15.60 o 
  -2 -15   7      117.70      146.67     20.81 o 
  -5 -14   7      434.01      475.39     26.01 o 
  -4 -14   7        0.24        2.94      6.76 o 
  -3 -14   7       53.82       47.13      8.24 o 
  -2 -14   7        3.54        3.97      5.97 o 
  -1 -14   7        1.49       -0.63      5.19 o 
   0 -14   7       27.46       22.94      7.25 o 
   1 -14   7        5.57        8.32      9.37 o 
  -7 -13   7       19.08       11.44      7.28 o 
  -6 -13   7       11.64       15.60      7.28 o 
  -5 -13   7       13.25       21.85      8.32 o 
  -4 -13   7       32.83       55.78      7.99 o 
  -3 -13   7       90.25       90.92      9.91 o 
  -2 -13   7       79.14       88.55     16.64 o 
  -1 -13   7        0.14       -4.41      4.41 o 
   0 -13   7        0.62        4.01      5.00 o 
   1 -13   7       31.16       35.36      7.49 o 
   2 -13   7       26.18       27.04      7.99 o 
   3 -13   7       52.84       52.01     12.48 o 
  -7 -12   7        6.59       16.64      7.28 o 
  -6 -12   7        8.31       12.48      7.28 o 
  -5 -12   7       31.24       34.33      9.37 o 
  -4 -12   7       30.25       21.57      5.14 o 
  -3 -12   7       46.46       32.68      8.84 o 
  -2 -12   7      285.47      291.27     18.72 o 
  -1 -12   7      176.55      152.53     11.38 o 
   0 -12   7       69.66       65.24     13.00 o 
   1 -12   7       10.10       15.39      8.84 o 
   2 -12   7       89.11       98.02     10.50 o 
   3 -12   7       16.63       12.24      6.22 o 
   4 -12   7       12.03       16.64     10.40 o 
  -8 -11   7       20.36       31.20      8.32 o 
  -7 -11   7        1.72       -2.08      6.24 o 
  -6 -11   7       11.14        8.32      6.24 o 
  -5 -11   7        2.33       -4.16      4.16 o 
  -4 -11   7       29.65       18.72      4.74 o 
  -3 -11   7      100.17       99.48      8.83 o 
  -2 -11   7      157.91      110.70      9.18 o 
  -1 -11   7       29.98       34.49      5.72 o 
   0 -11   7        1.58        1.88      3.64 o 
   1 -11   7       18.53       24.06      5.48 o 
   2 -11   7       35.96       37.86      6.49 o 
   3 -11   7       11.45        4.68      5.14 o 
   4 -11   7       81.74       62.46      9.88 o 
  -9 -10   7        1.39       -8.32      8.32 o 
  -8 -10   7       60.31       75.93     13.53 o 
  -7 -10   7       41.46       35.36      9.37 o 
  -6 -10   7      384.97      434.83     22.88 o 
  -5 -10   7      114.29      112.35     13.53 o 
  -4 -10   7      179.43      171.63     13.53 o 
  -3 -10   7        1.04       -2.67      2.67 o 
  -2 -10   7       40.66       37.34      5.48 o 
  -1 -10   7        1.94       -2.94      2.94 o 
   0 -10   7      742.29      718.57     19.69 o 
   1 -10   7     1168.27     1140.08     39.53 o 
   2 -10   7       25.60       25.23      5.75 o 
   3 -10   7       85.42       87.95     20.81 o 
   4 -10   7        0.67        2.16      4.23 o 
   5 -10   7        0.79        6.24      8.32 o 
  -9  -9   7        5.60        5.20      5.20 o 
  -8  -9   7       10.24       16.16      5.48 o 
  -7  -9   7      210.01      229.28     11.70 o 
  -6  -9   7       31.41       29.77      7.81 o 
  -5  -9   7      216.57      188.28     14.56 o 
  -4  -9   7       31.03       17.99      6.76 o 
  -3  -9   7      579.82      460.89     14.71 o 
  -2  -9   7      302.50      304.28     11.77 o 
  -1  -9   7       71.95       61.77      6.49 o 
   0  -9   7      198.98      195.16     19.76 o 
   1  -9   7      334.00      326.14     12.73 o 
   2  -9   7       50.75       33.82      5.75 o 
   3  -9   7      206.26      170.82     10.39 o 
   4  -9   7      212.95      184.95     14.04 o 
   5  -9   7      505.59      578.38     31.20 o 
   6  -9   7        4.88       12.48      8.32 o 
  -9  -8   7       14.65        9.99      6.24 o 
  -8  -8   7       35.53       43.75      9.37 o 
  -7  -8   7       41.64       44.30      7.28 o 
  -6  -8   7       76.42       71.07      6.96 o 
  -5  -8   7       17.37       31.40      4.74 o 
  -4  -8   7        0.35       -0.19      2.49 o 
  -3  -8   7      388.63      455.50     10.08 o 
  -2  -8   7       24.32       34.13      4.74 o 
  -1  -8   7      303.45      266.65     10.65 o 
   0  -8   7      497.65      504.45     14.66 o 
   1  -8   7       68.48       59.07      8.84 o 
   2  -8   7      217.81      181.99      9.99 o 
   3  -8   7      697.32      706.39     19.76 o 
   4  -8   7       12.11       12.83      4.23 o 
   5  -8   7      425.11      390.10     23.92 o 
   6  -8   7      125.21      106.10     16.64 o 
  -9  -7   7      408.63      439.98     22.36 o 
  -8  -7   7      259.37      278.44     13.60 o 
  -7  -7   7        5.34        2.42      3.25 o 
  -6  -7   7      144.98      131.37      9.56 o 
  -5  -7   7       64.27       65.61      6.62 o 
  -4  -7   7        6.12        5.20      2.40 o 
  -3  -7   7      243.56      222.14      6.73 o 
  -2  -7   7       12.95       11.24      2.40 o 
  -1  -7   7      510.59      550.50      9.83 o 
   0  -7   7       88.04      113.82      9.88 o 
   1  -7   7      221.41      240.99      9.75 o 
   2  -7   7      100.64      112.35      8.24 o 
   3  -7   7       19.71       12.27      3.47 o 
   4  -7   7        6.87        8.84      3.67 o 
   5  -7   7       48.69       37.45      9.37 o 
   6  -7   7       13.77       18.72      9.37 o 
  -9  -6   7        0.33        7.21      5.48 o 
  -8  -6   7       69.22       75.65      8.74 o 
  -7  -6   7        3.62        6.24      5.20 o 
  -6  -6   7        2.58       -0.91      5.72 o 
  -5  -6   7      685.97      651.20     16.92 o 
  -4  -6   7        7.37       10.40      2.40 o 
  -3  -6   7       34.51       27.88      3.00 o 
  -2  -6   7        1.22        1.49      1.58 o 
  -1  -6   7      216.63      221.01      8.47 o 
   0  -6   7     1654.84     1630.73     19.58 o 
   1  -6   7     1464.50     1511.58     23.07 o 
   2  -6   7      838.40      892.39     18.11 o 
   3  -6   7       29.92       23.44      3.99 o 
   4  -6   7       78.03       72.60      6.73 o 
   5  -6   7       69.37       78.02     12.48 o 
   6  -6   7        0.87       17.69      7.28 o 
   8  -6   7       91.53      109.22     19.76 o 
  -9  -5   7        2.03       -5.72      5.72 o 
  -8  -5   7       37.86       35.83      6.22 o 
  -7  -5   7       50.51       42.68     11.44 o 
  -6  -5   7     1234.68     1196.73     25.36 o 
  -5  -5   7       32.94       36.13      5.20 o 
  -4  -5   7     3335.13     3251.14     34.27 o 
  -3  -5   7       23.36       24.05      3.00 o 
  -2  -5   7       76.31       74.72      3.97 o 
  -1  -5   7      406.79      410.95      8.26 o 
   0  -5   7       14.66       24.28      3.76 o 
   1  -5   7        1.68       -1.46      1.57 o 
   2  -5   7      427.08      422.16      8.97 o 
   3  -5   7       89.44      102.31      5.80 o 
   4  -5   7     1031.50     1067.08     17.55 o 
   5  -5   7      203.63      193.03     11.38 o 
   6  -5   7        3.59        6.24      6.24 o 
   7  -5   7       43.56       49.93     12.48 o 
   8  -5   7        1.69       -6.24     11.44 o 
  -9  -4   7       81.28       86.34      9.91 o 
  -8  -4   7       11.89       17.77      4.74 o 
  -7  -4   7       69.35       56.04      6.96 o 
  -6  -4   7      372.17      337.57     13.00 o 
  -5  -4   7        5.28       -1.79      4.16 o 
  -4  -4   7      397.96      389.50      8.41 o 
  -3  -4   7       27.68       26.57      2.81 o 
  -2  -4   7      245.18      223.12      5.58 o 
  -1  -4   7     2766.88     2814.33     28.18 o 
   0  -4   7       22.97       27.18      2.25 o 
   1  -4   7      372.55      424.88      9.42 o 
   2  -4   7      102.29      107.21      4.62 o 
   3  -4   7      341.68      334.42     15.32 o 
   4  -4   7        2.21        0.00      1.95 o 
   5  -4   7        0.18       -1.39      2.25 o 
   6  -4   7       78.58       83.22     11.44 o 
   7  -4   7       37.02       42.24      8.84 o 
   8  -4   7        1.98        1.04      9.37 o 
  -9  -3   7      332.60      342.77     16.44 o 
  -8  -3   7        0.01       -0.19      3.99 o 
  -7  -3   7       48.37       36.61      5.75 o 
  -6  -3   7       87.62       77.98      7.25 o 
  -5  -3   7       93.28       88.65      7.25 o 
  -4  -3   7       88.74       93.81      4.09 o 
  -3  -3   7       34.73       38.97      2.75 o 
  -2  -3   7      662.91      833.88     11.74 o 
  -1  -3   7      475.45      423.22      7.59 o 
   0  -3   7     2754.80     2998.70     29.00 o 
   1  -3   7      108.57       91.99      3.61 o 
   2  -3   7      224.95      224.99      5.85 o 
   3  -3   7      361.47      379.09      8.23 o 
   4  -3   7       32.80       32.58      3.65 o 
   5  -3   7        1.15       -1.42      1.95 o 
   6  -3   7     1138.49     1151.85     26.11 o 
   7  -3   7      364.02      362.89     15.07 o 
   8  -3   7       18.92       18.36      8.84 o 
   9  -3   7        0.15        5.20     14.56 o 
  -9  -2   7        2.55       13.53      5.14 o 
  -8  -2   7       10.66       11.54      3.99 o 
  -7  -2   7      494.88      428.94     32.25 o 
  -6  -2   7      927.58      923.64     21.61 o 
  -5  -2   7      190.16      169.89      8.43 o 
  -4  -2   7       71.34       58.85      5.48 o 
  -3  -2   7       18.68       27.95      2.91 o 
  -2  -2   7      646.91      608.28      9.03 o 
  -1  -2   7      196.58      219.98      5.28 o 
   0  -2   7     4698.92     4685.03     41.22 o 
   1  -2   7       64.31       58.34      2.66 o 
   2  -2   7      988.28      979.73     12.97 o 
   3  -2   7      177.51      167.54      5.13 o 
   4  -2   7       52.02       46.01      5.20 o 
   5  -2   7        1.89        1.67      2.15 o 
   6  -2   7      401.83      409.48     14.71 o 
   7  -2   7      570.39      585.96     18.75 o 
   8  -2   7        4.16       -4.74      4.74 o 
   9  -2   7      213.08      214.29     23.92 o 
  -9  -1   7       12.21        5.72      5.14 o 
  -8  -1   7       55.50       68.95     17.16 o 
  -7  -1   7      176.89      163.70     11.38 o 
  -6  -1   7     1371.10     1205.00     25.30 o 
  -5  -1   7      267.80      253.95     10.22 o 
  -4  -1   7       35.34       33.01      3.99 o 
  -3  -1   7        2.38        0.21      1.73 o 
  -2  -1   7        2.38        5.27      0.89 o 
  -1  -1   7       40.83       45.21      2.81 o 
   0  -1   7     1147.02     1089.92     12.40 o 
   1  -1   7     4196.49     4226.77     37.34 o 
   2  -1   7        0.11       -0.63      0.88 o 
   3  -1   7      119.10      116.19      3.99 o 
   4  -1   7      803.95      799.59     16.27 o 
   5  -1   7       47.22       35.39      5.14 o 
   6  -1   7      126.98      125.12      9.47 o 
   7  -1   7       10.42        7.46      5.20 o 
   8  -1   7       76.51       92.00      9.75 o 
   9  -1   7      264.30      298.55     27.04 o 
  -9   0   7        0.22        4.16      6.76 o 
  -8   0   7        0.84        1.56      3.67 o 
  -7   0   7        0.00       -2.60      5.72 o 
  -6   0   7        3.82       10.40      3.47 o 
  -5   0   7      169.18      135.60      7.99 o 
  -4   0   7     1313.92     1285.45     39.53 o 
  -3   0   7     3776.50     4011.58     48.53 o 
  -2   0   7       94.43       66.06      4.41 o 
  -1   0   7      566.74      563.58      7.66 o 
   0   0   7     3159.28     3238.92     38.34 o 
   1   0   7      604.91      750.81      9.64 o 
   2   0   7     1575.51     1483.99     15.74 o 
   3   0   7        7.10        9.99      2.35 o 
   4   0   7      616.34      587.44      9.83 o 
   5   0   7       27.59       26.01      4.41 o 
   6   0   7      139.14      133.49     13.53 o 
   7   0   7      143.26      149.65     10.96 o 
   8   0   7        8.43       16.23      5.48 o 
   9   0   7        6.42       18.72     11.44 o 
  -9   1   7      102.94      105.12     10.96 o 
  -8   1   7      130.54      134.88     11.03 o 
  -7   1   7       94.12      102.89      9.18 o 
  -6   1   7        2.94        0.00      2.94 o 
  -5   1   7       52.00       47.38      5.14 o 
  -4   1   7      268.05      254.16      9.18 o 
  -3   1   7     1672.37     1774.10     26.84 o 
  -2   1   7      318.48      377.62      9.56 o 
  -1   1   7     2161.66     2108.91     23.97 o 
   0   1   7      181.69      235.68      4.73 o 
   1   1   7      491.31      472.55      6.69 o 
   2   1   7      465.42      444.85      9.91 o 
   3   1   7        1.85        4.68      2.20 o 
   4   1   7      155.91      170.67      8.10 o 
   5   1   7      245.83      296.24     23.24 o 
   6   1   7      405.32      395.42     13.60 o 
   7   1   7       20.86       41.82      6.24 o 
   8   1   7       79.61       83.01      9.18 o 
   9   1   7        0.12        3.12      8.32 o 
  -9   2   7       66.60       79.91      9.91 o 
  -8   2   7      101.73      110.12     14.56 o 
  -7   2   7        4.03        2.08      2.94 o 
  -6   2   7     1122.01     1080.68     24.27 o 
  -5   2   7       56.39       56.35      5.89 o 
  -4   2   7      152.32      155.17      7.36 o 
  -3   2   7       66.74       62.23      3.39 o 
  -2   2   7      145.25       99.03      3.49 o 
  -1   2   7       63.33       56.29      5.67 o 
   0   2   7     4849.65     5219.92     71.60 o 
   1   2   7    17266.12    16733.01    132.65 o 
   2   2   7    10194.61    10738.76    109.97 o 
   3   2   7      281.52      281.61      8.83 o 
   4   2   7       25.93       20.04      1.81 o 
   5   2   7      149.06      149.39      7.99 o 
   6   2   7       51.63       53.52      6.22 o 
   7   2   7      206.50      231.39     10.96 o 
   8   2   7      228.38      216.92     12.48 o 
   9   2   7        0.99        3.12      7.28 o 
  10   2   7      117.02      112.35     18.72 o 
  -9   3   7       16.57       18.93      6.76 o 
  -8   3   7       80.62       99.74     10.92 o 
  -7   3   7       11.01       17.28      4.74 o 
  -6   3   7       52.70       45.62      6.22 o 
  -5   3   7      816.54      809.04     19.48 o 
  -4   3   7      170.05      166.50      7.59 o 
  -3   3   7      163.28      168.82      5.17 o 
  -2   3   7        1.17        2.08      1.47 o 
  -1   3   7     1593.91     1626.70     17.53 o 
   0   3   7      478.73      330.97      6.09 o 
   1   3   7      446.74      467.43      8.99 o 
   2   3   7      855.48      679.08     12.22 o 
   3   3   7     1275.28     1293.15     20.60 o 
   4   3   7        3.69        1.49      0.90 o 
   5   3   7       25.77       25.42      6.24 o 
   6   3   7      258.82      275.65     11.70 o 
   7   3   7       39.07       28.66     14.56 o 
   8   3   7        9.10       14.16      6.24 o 
   9   3   7       18.37        7.28      8.32 o 
  10   3   7       26.12        8.32      9.37 o 
  -9   4   7       89.08      136.28     16.64 o 
  -8   4   7        0.00       -1.04      5.20 o 
  -7   4   7       39.20       41.11      6.49 o 
  -6   4   7      440.14      425.46     15.07 o 
  -5   4   7     1775.35     1744.78     31.25 o 
  -4   4   7     4568.49     4525.77     45.25 o 
  -3   4   7      193.42      197.37      5.95 o 
  -2   4   7      110.36      106.22      4.44 o 
  -1   4   7     2561.09     2774.61     27.37 o 
   0   4   7      413.91      432.56      7.39 o 
   1   4   7      370.93      403.74      6.79 o 
   2   4   7      118.44       87.19      4.86 o 
   3   4   7     3465.43     3382.56     31.66 o 
   4   4   7      819.17      850.83     17.27 o 
   5   4   7       12.77       14.27      3.67 o 
   6   4   7        3.00        7.81      3.67 o 
   7   4   7      507.15      464.54     15.70 o 
   8   4   7        0.00        0.00      2.94 o 
   9   4   7       47.02       38.49     11.44 o 
  10   4   7       12.48        2.08      8.32 o 
  -8   5   7       11.37        6.24      5.14 o 
  -7   5   7       10.20       21.06      5.00 o 
  -6   5   7       33.30       33.89      5.48 o 
  -5   5   7        7.70        8.84      3.67 o 
  -4   5   7     4240.00     4177.51     43.54 o 
  -3   5   7      802.77      772.58     12.90 o 
  -2   5   7      333.02      344.91      7.55 o 
  -1   5   7      233.33      259.95      6.34 o 
   0   5   7      409.70      493.38      8.36 o 
   1   5   7       11.97       11.87      1.80 o 
   2   5   7       22.85        8.39      1.51 o 
   3   5   7       78.88      110.17      3.89 o 
   4   5   7       43.85       52.08      5.13 o 
   5   5   7       54.32       65.49      3.46 o 
   6   5   7      181.92      179.49      9.18 o 
   7   5   7       55.41       43.93      5.89 o 
   8   5   7       20.43       18.72      4.41 o 
   9   5   7       20.06        5.20      7.28 o 
  10   5   7        8.03        6.24     10.40 o 
  -8   6   7       18.02        9.37      8.32 o 
  -7   6   7      143.93      170.60     18.72 o 
  -6   6   7      130.07      138.29     10.22 o 
  -5   6   7      148.87      153.75      9.23 o 
  -4   6   7       47.25       46.49      4.51 o 
  -3   6   7      375.13      357.59      9.12 o 
  -2   6   7      279.74      310.99      7.62 o 
  -1   6   7       29.96       18.10      3.04 o 
   0   6   7       19.07       23.36      2.34 o 
   1   6   7       62.05       66.62      4.40 o 
   2   6   7      384.27      321.51      6.55 o 
   3   6   7      395.76      410.87      7.80 o 
   4   6   7      126.11       97.58      4.09 o 
   5   6   7        0.01        0.08      1.60 o 
   6   6   7      115.00      114.03     14.04 o 
   7   6   7       20.81       22.75      4.74 o 
   8   6   7       63.04       53.35      6.96 o 
   9   6   7       21.28       20.98      6.22 o 
  10   6   7        2.89        9.37      9.37 o 
  -8   7   7        2.79        4.16      9.37 o 
  -7   7   7       40.92       30.17     10.40 o 
  -6   7   7      517.51      602.31     28.09 o 
  -5   7   7      334.65      326.64     19.76 o 
  -4   7   7      249.59      241.74      8.10 o 
  -3   7   7      830.33      842.30     21.15 o 
  -2   7   7       16.05       17.38      2.75 o 
  -1   7   7       55.20       73.27      3.77 o 
   0   7   7     1074.94     1161.79     15.15 o 
   1   7   7        5.25       10.81      1.60 o 
   2   7   7      196.45      198.87      6.82 o 
   3   7   7      781.59      692.77     11.13 o 
   4   7   7        0.08       -0.15      1.51 o 
   5   7   7       47.19       44.47      3.65 o 
   6   7   7      103.76       96.46      8.84 o 
   7   7   7      273.41      273.17     12.12 o 
   8   7   7       84.80      103.71     19.76 o 
   9   7   7       85.91       91.42      9.91 o 
  10   7   7       69.94       56.17     14.56 o 
  -7   8   7       13.54        1.04      7.28 o 
  -6   8   7       50.04       52.01     12.48 o 
  -5   8   7      193.18      188.28     17.69 o 
  -4   8   7      245.82      271.81     12.12 o 
  -3   8   7      597.94      549.72     16.13 o 
  -2   8   7        0.93        0.00      2.94 o 
  -1   8   7      135.26      126.32      4.85 o 
   0   8   7       61.11       62.18      5.09 o 
   1   8   7      925.69      890.55     19.11 o 
   2   8   7       23.58       21.34      2.56 o 
   3   8   7      738.16      742.11     12.29 o 
   4   8   7       71.37       57.24      6.85 o 
   5   8   7       99.46      107.07      5.41 o 
   6   8   7      123.07      127.38      9.18 o 
   7   8   7       42.16       50.98      6.62 o 
   8   8   7       62.05       53.82      7.36 o 
   9   8   7      215.63      213.25     21.85 o 
  10   8   7       35.12       46.82     14.56 o 
  -7   9   7       10.07       -5.20     10.40 o 
  -4   9   7      270.34      261.10     16.64 o 
  -3   9   7      101.16       71.44      7.36 o 
  -2   9   7      144.56      102.17      8.43 o 
  -1   9   7       40.85       39.23      5.72 o 
   0   9   7       72.88       56.48      5.89 o 
   1   9   7        0.62        0.00      4.68 o 
   2   9   7       26.97       28.38      2.75 o 
   3   9   7        4.60        4.84      2.78 o 
   4   9   7       55.62       60.34      4.66 o 
   5   9   7      162.20      178.27      7.02 o 
   6   9   7        4.48        1.50      3.25 o 
   7   9   7       12.47       14.04      4.41 o 
   8   9   7       17.90       28.00      6.22 o 
   9   9   7       29.43       42.65     12.48 o 
  10   9   7        6.78        0.00     12.48 o 
  -6  10   7       18.94       18.72     10.40 o 
  -5  10   7        1.53        0.00      7.28 o 
  -4  10   7        3.26        6.76      4.41 o 
  -3  10   7      449.18      414.56     15.39 o 
  -2  10   7      981.20      854.61     21.29 o 
  -1  10   7      109.20       85.66      7.70 o 
   0  10   7      249.69      212.63      9.56 o 
   1  10   7      321.59      307.77     11.38 o 
   2  10   7      460.41      440.58     12.73 o 
   3  10   7      248.22      230.52      9.47 o 
   4  10   7        1.52       -0.29      1.95 o 
   5  10   7        8.94        1.86      2.25 o 
   6  10   7      213.52      199.24     13.00 o 
   7  10   7       24.43       23.26      8.32 o 
   8  10   7       33.07       37.52     10.92 o 
   9  10   7       23.92       18.72     11.44 o 
  -5  11   7       31.14       29.13     10.40 o 
  -4  11   7        1.64       -4.41      4.41 o 
  -3  11   7       80.33       81.52      8.43 o 
  -2  11   7        0.32        0.00      2.94 o 
  -1  11   7        3.79        1.04      4.16 o 
   0  11   7        8.65       13.62      4.68 o 
   1  11   7      795.57      748.59     18.34 o 
   2  11   7     1710.73     1630.51     28.99 o 
   3  11   7       10.70       14.18      3.99 o 
   4  11   7        0.26       -2.22      2.60 o 
   5  11   7       97.33       85.24      7.25 o 
   6  11   7        0.79        3.12      6.24 o 
   7  11   7        5.83        1.56      4.41 o 
   8  11   7       27.42       27.04      7.36 o 
   9  11   7       76.05       71.77     15.60 o 
  -4  12   7        3.72        0.00      4.74 o 
  -3  12   7        6.18        8.32      5.14 o 
  -2  12   7       23.13       16.57      4.74 o 
  -1  12   7        4.59        2.66      4.16 o 
   0  12   7       69.11       51.63      6.49 o 
   1  12   7       56.20       49.09      5.89 o 
   2  12   7      657.00      620.71     17.18 o 
   3  12   7      330.16      341.04     12.48 o 
   4  12   7       10.58        7.28      3.47 o 
   5  12   7      232.14      264.07     23.41 o 
   6  12   7       22.41       35.36      8.32 o 
   7  12   7        7.52        7.28      7.28 o 
   8  12   7      128.11      176.84     19.76 o 
  -4  13   7       73.07       72.82     14.56 o 
  -3  13   7       26.37       31.27      7.36 o 
  -2  13   7       43.69       36.44      6.62 o 
  -1  13   7        0.80       -0.63      3.47 o 
   0  13   7       70.78       66.01      7.70 o 
   1  13   7       31.44       29.59      5.00 o 
   2  13   7      155.83      151.68     10.22 o 
   3  13   7        0.02       -1.62      4.16 o 
   4  13   7       45.83       48.43      6.22 o 
   5  13   7      126.40      123.62      9.47 o 
   6  13   7       98.62      109.22     14.56 o 
   7  13   7       63.97       79.06     14.56 o 
   8  13   7       14.54       22.88     12.48 o 
  -3  14   7        0.27        7.81      8.84 o 
  -2  14   7       14.79       17.07      6.22 o 
  -1  14   7      252.96      280.60     14.96 o 
   0  14   7       30.97       24.08      8.84 o 
   1  14   7        9.63        7.28      6.24 o 
   2  14   7        1.03        6.24      3.67 o 
   3  14   7        0.02        3.74      3.47 o 
   4  14   7        0.03        3.54      3.47 o 
   5  14   7      150.76      174.75     11.99 o 
   6  14   7      118.51      127.95     16.64 o 
   7  14   7        0.21       -6.24      9.37 o 
   8  14   7       18.65       12.48     12.48 o 
  -2  15   7       49.09       67.61     12.48 o 
  -1  15   7        6.49       -1.49      5.00 o 
   0  15   7      629.29      656.98     21.69 o 
   1  15   7        1.26        0.09      4.23 o 
   2  15   7       12.45       10.84      5.00 o 
   3  15   7       82.98       97.09     10.92 o 
   4  15   7        3.35        6.80      7.28 o 
   5  15   7        1.89       -8.13      8.32 o 
   6  15   7       10.52        3.12     10.40 o 
   7  15   7        0.80       -5.20     10.40 o 
   0  16   7       55.49       58.78     16.64 o 
   1  16   7      145.82      146.34     13.53 o 
   2  16   7        0.33        6.64      4.74 o 
   3  16   7       21.01       16.09      5.97 o 
   4  16   7      168.30      178.95     13.48 o 
   5  16   7        0.64        0.37      4.55 o 
   6  16   7        1.86        5.20     11.44 o 
   3  17   7        3.53       -1.04      6.24 o 
   4  17   7       66.42       72.82     11.44 o 
  -3 -15   8        4.78       11.44     11.44 o 
  -4 -14   8       21.71       26.01      8.32 o 
  -3 -14   8        4.89       -2.77      6.24 o 
  -2 -14   8       22.57       25.03      7.28 o 
  -1 -14   8        0.37       -4.55      7.81 o 
   0 -14   8       21.75       14.04      7.25 o 
  -6 -13   8        0.01       -2.08      5.20 o 
  -5 -13   8       21.86       24.97      8.32 o 
  -4 -13   8       35.23       31.20      9.37 o 
  -3 -13   8       11.28        8.84      5.75 o 
  -2 -13   8        0.01        6.65      5.72 o 
  -1 -13   8        4.14        1.94      5.00 o 
   0 -13   8       28.00       33.73      7.25 o 
   1 -13   8       14.54        1.04      5.48 o 
   2 -13   8        4.88       -2.08      7.28 o 
  -7 -12   8       30.52       42.65      9.37 o 
  -6 -12   8       13.68       11.44      7.28 o 
  -5 -12   8       27.24       24.97      8.32 o 
  -4 -12   8        8.78        8.62      6.24 o 
  -3 -12   8        4.88        4.33      5.20 o 
  -2 -12   8        5.95       10.65      4.74 o 
  -1 -12   8        1.47        3.38      4.23 o 
   0 -12   8        1.68       -1.99      3.61 o 
   1 -12   8        3.75        5.50      5.00 o 
   2 -12   8      449.03      506.52     27.57 o 
   3 -12   8       12.67       15.16      8.32 o 
  -8 -11   8       39.40       35.36      9.37 o 
  -7 -11   8        0.12       -3.12      6.24 o 
  -6 -11   8       17.63       22.88      8.32 o 
  -5 -11   8        0.45       -4.16      4.16 o 
  -4 -11   8      182.64      176.31     16.64 o 
  -3 -11   8      223.15      217.71     17.69 o 
  -2 -11   8       84.45       67.48      7.70 o 
  -1 -11   8        9.20        8.41      3.99 o 
   0 -11   8      101.98      103.98      9.47 o 
   1 -11   8        0.00        2.17      3.61 o 
   2 -11   8       24.41       21.97      5.97 o 
   3 -11   8       68.47       61.50      8.74 o 
   4 -11   8       91.31       93.45     10.30 o 
  -8 -10   8        8.93        5.20      7.28 o 
  -7 -10   8        8.62        9.37      6.24 o 
  -6 -10   8       25.25       17.69      7.28 o 
  -5 -10   8       24.46       17.69      6.24 o 
  -4 -10   8       70.48       54.47      6.96 o 
  -3 -10   8       26.31       11.97      6.76 o 
  -2 -10   8       46.94       56.99     11.44 o 
  -1 -10   8      109.76      101.74      8.83 o 
   0 -10   8      693.86      733.12     20.14 o 
   1 -10   8      420.84      409.25     24.45 o 
   2 -10   8      143.85      145.59     11.97 o 
   3 -10   8       51.46       48.66      7.36 o 
   4 -10   8       89.43      106.90     10.65 o 
   5 -10   8        3.18       -2.08      7.28 o 
  -9  -9   8        1.69        4.35      7.81 o 
  -8  -9   8        5.40        5.72      7.81 o 
  -7  -9   8      497.66      519.81     17.61 o 
  -6  -9   8      181.11      168.52     16.64 o 
  -5  -9   8       48.20       41.61      8.32 o 
  -4  -9   8       44.18       37.00      5.48 o 
  -3  -9   8       66.25       76.63      7.36 o 
  -2  -9   8       85.09       91.98      7.81 o 
  -1  -9   8        4.18        2.54      3.25 o 
   0  -9   8        1.64        2.08      3.25 o 
   1  -9   8       32.61       28.47      5.00 o 
   2  -9   8      315.68      311.35     16.64 o 
   3  -9   8       86.06       94.06      8.74 o 
   4  -9   8       51.60       60.87      7.99 o 
   5  -9   8      105.46      121.71     17.69 o 
   6  -9   8        9.15        3.12      7.28 o 
  -9  -8   8        3.61        4.16      5.20 o 
  -8  -8   8       41.95       42.67      7.36 o 
  -7  -8   8        1.82       -0.94      3.99 o 
  -6  -8   8       19.73       22.00      5.20 o 
  -5  -8   8      335.45      278.67     13.00 o 
  -4  -8   8        3.55        2.99      2.25 o 
  -3  -8   8       39.29       45.67      5.48 o 
  -2  -8   8      177.34      149.73     14.04 o 
  -1  -8   8       10.43        8.20      3.25 o 
   0  -8   8      723.81      725.09     27.04 o 
   1  -8   8      653.85      647.51     17.47 o 
   2  -8   8      437.20      413.36     52.01 o 
   3  -8   8       85.36       89.61      8.24 o 
   4  -8   8       40.08       32.64     10.40 o 
   5  -8   8        9.45        0.00      7.28 o 
   6  -8   8       40.76       52.01     13.53 o 
  -9  -7   8        0.82        0.80      4.74 o 
  -8  -7   8        0.01       -3.50      3.99 o 
  -7  -7   8       77.66       77.04      8.84 o 
  -6  -7   8       72.95       69.70      7.36 o 
  -5  -7   8      335.80      334.71     16.64 o 
  -4  -7   8     1055.89     1035.25     16.75 o 
  -3  -7   8      605.10      620.46     11.89 o 
  -2  -7   8        3.66        9.62      3.86 o 
  -1  -7   8      187.70      195.12      8.47 o 
   0  -7   8        9.73       10.52      3.64 o 
   1  -7   8        3.18        3.47      3.64 o 
   2  -7   8     1403.31     1351.36     28.09 o 
   3  -7   8      231.18      234.86     10.50 o 
   4  -7   8      219.60      200.07     12.48 o 
   5  -7   8       84.06       64.49     12.48 o 
   6  -7   8       30.64       34.33     10.40 o 
  -9  -6   8        5.94        2.67      6.76 o 
  -8  -6   8      289.18      287.79     14.33 o 
  -7  -6   8       16.53       19.71      5.20 o 
  -6  -6   8        0.65        3.36      3.25 o 
  -5  -6   8        3.54        0.52      9.88 o 
  -4  -6   8       48.47       42.39      5.70 o 
  -3  -6   8        0.18        0.35      1.80 o 
  -2  -6   8      132.36      182.93      5.95 o 
  -1  -6   8      377.93      428.26      8.70 o 
   0  -6   8     1549.29     1611.26     19.89 o 
   1  -6   8      251.77      258.04      6.75 o 
   2  -6   8      250.71      251.51      9.75 o 
   3  -6   8      506.80      508.55     14.49 o 
   4  -6   8      146.72      152.94      9.23 o 
   5  -6   8      308.23      279.83     19.76 o 
   6  -6   8        0.92       -1.04      6.24 o 
   7  -6   8       52.69       66.58     15.60 o 
  -9  -5   8      174.04      205.85     17.16 o 
  -8  -5   8        0.14       -0.29      8.32 o 
  -7  -5   8      338.64      323.60     19.76 o 
  -6  -5   8      918.59      892.69     34.33 o 
  -5  -5   8      227.70      186.79     10.40 o 
  -4  -5   8       76.06       62.34      5.16 o 
  -3  -5   8       79.56       77.63      6.22 o 
  -2  -5   8       12.37        9.57      2.15 o 
  -1  -5   8      117.29       86.13      3.89 o 
   0  -5   8      608.09      578.22     10.02 o 
   1  -5   8        0.28       -0.45      0.90 o 
   2  -5   8      393.07      388.78      8.76 o 
   3  -5   8      208.72      213.45      7.07 o 
   4  -5   8      210.72      198.56      9.83 o 
   5  -5   8        3.34        7.85      5.20 o 
   6  -5   8      173.57      184.12     18.72 o 
   7  -5   8      109.82       97.78     16.64 o 
   8  -5   8        2.89        4.16     11.44 o 
  -9  -4   8       55.03       65.09      9.18 o 
  -8  -4   8       52.78       45.22      6.96 o 
  -7  -4   8        3.63        5.83      3.47 o 
  -6  -4   8      214.64      223.80     10.65 o 
  -5  -4   8      201.47      187.51      9.18 o 
  -4  -4   8      465.57      487.73     20.81 o 
  -3  -4   8      392.50      371.01      8.10 o 
  -2  -4   8        0.96        2.21      1.33 o 
  -1  -4   8     1285.56     1350.47     16.79 o 
   0  -4   8      354.15      360.83      7.49 o 
   1  -4   8     1239.90     1260.26     19.25 o 
   2  -4   8      444.22      485.60      9.38 o 
   3  -4   8      440.68      439.60      9.58 o 
   4  -4   8      127.37      117.39      6.17 o 
   5  -4   8        5.87       -0.35      3.25 o 
   6  -4   8       27.08       19.76      7.28 o 
   7  -4   8       41.57       43.60      7.70 o 
   8  -4   8        0.03        0.00      9.37 o 
  -9  -3   8        1.70        3.04      4.74 o 
  -8  -3   8        0.26        1.61      3.99 o 
  -7  -3   8      136.51      123.79      9.91 o 
  -6  -3   8       39.03       43.93      5.89 o 
  -5  -3   8      918.94      847.50     19.48 o 
  -4  -3   8     1509.81     1557.32     26.11 o 
  -3  -3   8      447.43      407.84     11.03 o 
  -2  -3   8      369.37      338.35      8.27 o 
  -1  -3   8     1248.06     1296.30     37.55 o 
   0  -3   8      413.81      375.93      7.16 o 
   1  -3   8      271.89      262.99      5.85 o 
   2  -3   8       28.63       24.23      2.56 o 
   3  -3   8     3619.03     3743.37     37.60 o 
   4  -3   8       32.98       28.31      3.51 o 
   5  -3   8      214.30      198.67     14.56 o 
   6  -3   8       35.36       36.55      6.22 o 
   7  -3   8        4.10       -1.56      5.72 o 
   8  -3   8       11.46       14.07      6.96 o 
  -9  -2   8      294.32      320.14     30.17 o 
  -8  -2   8        0.87        7.28      6.24 o 
  -7  -2   8        0.00       -2.08      2.67 o 
  -6  -2   8       55.58       44.31      5.89 o 
  -5  -2   8        9.51        2.73      2.67 o 
  -4  -2   8      155.32      153.09      7.70 o 
  -3  -2   8      135.24      121.02      3.46 o 
  -2  -2   8     1790.05     1789.35     19.26 o 
  -1  -2   8        5.34        6.49      1.41 o 
   0  -2   8     1744.00     1741.57     23.00 o 
   1  -2   8       19.56        9.66      1.33 o 
   2  -2   8      235.75      219.98      5.46 o 
   3  -2   8        9.60        7.95      1.60 o 
   4  -2   8      500.97      494.79     11.50 o 
   5  -2   8       14.41       14.56      3.67 o 
   6  -2   8       14.43       12.17      4.74 o 
   7  -2   8       24.60       27.41     11.44 o 
   8  -2   8        0.42        2.73      5.75 o 
   9  -2   8        3.51       13.53      9.37 o 
  -9  -1   8       19.92       30.43      6.62 o 
  -8  -1   8      197.24      233.67     21.32 o 
  -7  -1   8       50.40       43.22      6.49 o 
  -6  -1   8      553.73      454.05     14.66 o 
  -5  -1   8        7.59        3.12      2.49 o 
  -4  -1   8       67.73       59.30      5.48 o 
  -3  -1   8      126.07      156.76      6.62 o 
  -2  -1   8     5969.52     6219.75     53.61 o 
  -1  -1   8      130.57      140.89      3.97 o 
   0  -1   8       21.47       37.38      2.68 o 
   1  -1   8      848.60      815.47     10.68 o 
   2  -1   8        0.01        1.56      1.10 o 
   3  -1   8      410.95      441.86     10.49 o 
   4  -1   8        0.04       -0.74      1.51 o 
   5  -1   8       40.11       44.02      5.48 o 
   6  -1   8       46.95       37.11      5.89 o 
   7  -1   8      464.02      423.77     29.13 o 
   8  -1   8       30.65       35.53      9.88 o 
   9  -1   8      128.67      122.75     18.72 o 
  -9   0   8        0.11       -4.16      4.41 o 
  -8   0   8        1.79        3.74      7.28 o 
  -7   0   8      426.55      384.58     15.07 o 
  -6   0   8       24.76        1.04      2.67 o 
  -5   0   8      185.11      143.44     11.44 o 
  -4   0   8      111.92      137.98      8.43 o 
  -3   0   8       16.71        7.88      2.49 o 
  -2   0   8      159.20      156.76      5.89 o 
  -1   0   8        1.95        4.16      1.47 o 
   0   0   8      417.90      396.38      6.79 o 
   1   0   8       89.26       36.70      2.25 o 
   2   0   8       28.62       40.95      2.46 o 
   3   0   8       26.21       19.28      1.70 o 
   4   0   8      698.33      688.41     10.82 o 
   5   0   8       33.70       34.86      5.14 o 
   6   0   8        4.93        0.47      3.25 o 
   7   0   8       37.61       40.11      6.62 o 
   8   0   8        8.65        4.16      4.74 o 
   9   0   8        4.02        7.39      9.37 o 
  -9   1   8        2.12        4.68      5.14 o 
  -8   1   8        1.16        3.03      6.76 o 
  -7   1   8       55.32       46.36      6.62 o 
  -6   1   8      208.13      193.68     20.29 o 
  -5   1   8        1.01        3.38      3.12 o 
  -4   1   8      889.54      870.93     26.53 o 
  -3   1   8      226.08      222.45      8.84 o 
  -2   1   8       95.28       96.84      5.14 o 
  -1   1   8     1455.10     1490.34     15.76 o 
   0   1   8       95.00      136.88      4.27 o 
   1   1   8     6376.77     6422.27     54.15 o 
   2   1   8     1626.05     1598.59     21.64 o 
   3   1   8      123.60      117.31      5.89 o 
   4   1   8      137.14      147.41      6.21 o 
   5   1   8      203.01      203.43      9.56 o 
   6   1   8      775.63      769.64     19.48 o 
   7   1   8      128.83      134.98     10.50 o 
   8   1   8        7.33        2.64      6.24 o 
   9   1   8       10.26        9.59      6.49 o 
  -9   2   8      223.08      285.55     15.44 o 
  -8   2   8        9.99       11.97      5.14 o 
  -7   2   8       33.98       27.35      5.14 o 
  -6   2   8      164.34      142.85     10.22 o 
  -5   2   8       76.52       84.55     11.44 o 
  -4   2   8       63.97       70.31      5.89 o 
  -3   2   8      402.81      386.45      6.64 o 
  -2   2   8     3021.20     2943.52     28.29 o 
  -1   2   8      690.84      726.44     10.96 o 
   0   2   8      190.79      161.46      4.12 o 
   1   2   8      487.58      444.53      6.88 o 
   2   2   8       15.10       12.83      2.20 o 
   3   2   8     1634.10     1665.05     25.01 o 
   4   2   8     1756.62     1685.95     46.29 o 
   5   2   8      598.84      638.37     16.13 o 
   6   2   8        2.00       -2.08      3.12 o 
   7   2   8       34.62       25.42      5.48 o 
   8   2   8       68.94       59.97      7.70 o 
   9   2   8        0.00        2.15      5.75 o 
  -9   3   8       11.96       10.88      8.32 o 
  -8   3   8       14.34       25.76      5.89 o 
  -7   3   8       11.52       21.87      5.14 o 
  -6   3   8       51.96       42.67      5.89 o 
  -5   3   8      314.92      316.29     11.77 o 
  -4   3   8      321.10      331.00     11.38 o 
  -3   3   8      202.48      213.48      5.83 o 
  -2   3   8       94.87       82.09      3.77 o 
  -1   3   8       66.45       64.12      3.03 o 
   0   3   8      228.90      199.90      4.73 o 
   1   3   8       62.17       42.98      2.56 o 
   2   3   8       34.31       30.73      1.70 o 
   3   3   8     1359.70     1405.38     22.07 o 
   4   3   8     1678.71     1610.55     28.09 o 
   5   3   8      421.88      469.15     13.60 o 
   6   3   8      729.26      753.95     26.01 o 
   7   3   8       41.83       36.99      5.89 o 
   8   3   8        0.74        2.65      3.99 o 
   9   3   8       34.13       34.25      7.70 o 
  10   3   8        2.44        4.16      9.37 o 
  -9   4   8       46.41       61.64     13.00 o 
  -8   4   8      104.89      121.08     11.38 o 
  -7   4   8      443.85      439.57     33.81 o 
  -6   4   8       29.65       25.03      4.74 o 
  -5   4   8      156.26      151.18      9.91 o 
  -4   4   8      304.28      305.00      8.07 o 
  -3   4   8       13.00        6.52      2.03 o 
  -2   4   8        0.27       -0.91      1.33 o 
  -1   4   8     1114.34     1122.93     14.15 o 
   0   4   8      204.01      187.74      8.70 o 
   1   4   8     6485.64     6550.84     56.02 o 
   2   4   8     2685.68     2823.95     44.46 o 
   3   4   8      123.94      130.99      3.40 o 
   4   4   8       49.43       29.70      2.81 o 
   5   4   8      585.51      565.01     20.29 o 
   6   4   8      526.31      493.24     15.07 o 
   7   4   8       24.45       41.76      6.22 o 
   8   4   8       28.68       17.20      4.74 o 
   9   4   8       14.48       12.85      6.22 o 
  10   4   8       57.69       75.93     15.60 o 
  -8   5   8        5.89        1.68      4.74 o 
  -7   5   8        8.85       -3.99      3.99 o 
  -6   5   8        1.63        5.31      3.64 o 
  -5   5   8     1487.96     1462.59     28.66 o 
  -4   5   8     4143.04     4115.27     59.59 o 
  -3   5   8     1455.64     1369.15     18.85 o 
  -2   5   8      148.27      137.87      5.77 o 
  -1   5   8      209.05      205.42      5.58 o 
   0   5   8        8.48       12.87      3.28 o 
   1   5   8        0.01        2.08      1.47 o 
   2   5   8      950.28     1047.95     13.29 o 
   3   5   8      685.21      700.37     10.35 o 
   4   5   8      159.97      192.30      4.94 o 
   5   5   8       56.84       64.27      6.22 o 
   6   5   8       23.60       17.69      6.24 o 
   7   5   8       41.41       49.12      6.49 o 
   8   5   8       64.35       56.48      7.36 o 
   9   5   8        0.35        2.24      4.74 o 
  10   5   8      218.51      225.74     24.97 o 
  -8   6   8        1.80       -6.24      6.24 o 
  -7   6   8        4.99        3.12      7.28 o 
  -6   6   8        0.77        4.58      3.47 o 
  -5   6   8      536.51      525.39     16.13 o 
  -4   6   8      588.67      572.39     12.29 o 
  -3   6   8       63.67       57.15      4.51 o 
  -2   6   8      572.79      544.19     10.48 o 
  -1   6   8      102.82      149.46      5.12 o 
   0   6   8      566.95      627.76     10.36 o 
   1   6   8      140.45      148.76      4.58 o 
   2   6   8      383.07      395.17      7.77 o 
   3   6   8     1018.41     1054.54     13.92 o 
   4   6   8     1957.46     2009.53     22.49 o 
   5   6   8      390.23      388.46     12.12 o 
   6   6   8        4.34       -2.08      3.64 o 
   7   6   8      175.75      196.42     10.96 o 
   8   6   8        0.76        8.13      3.99 o 
   9   6   8        9.82       10.92      7.81 o 
  10   6   8        1.07        1.04      8.32 o 
  -7   7   8       25.08       55.14     12.48 o 
  -6   7   8      145.62      152.92     16.64 o 
  -5   7   8        3.01       -3.12      4.16 o 
  -4   7   8      588.59      594.05     13.14 o 
  -3   7   8      362.62      387.84      9.72 o 
  -2   7   8       56.11       45.71      3.90 o 
  -1   7   8        8.07        9.16      2.15 o 
   0   7   8      253.51      264.22      7.49 o 
   1   7   8       46.08       49.78      3.37 o 
   2   7   8       37.46       40.71      3.17 o 
   3   7   8        1.41        2.08      1.51 o 
   4   7   8       40.05       33.30      3.13 o 
   5   7   8        0.06        0.00      3.64 o 
   6   7   8     1342.84     1372.49     27.18 o 
   7   7   8      996.51     1000.14     23.82 o 
   8   7   8       31.10       35.83      6.22 o 
   9   7   8       29.30       26.99      6.96 o 
  10   7   8        1.90        5.20     10.40 o 
  -7   8   8        1.64        3.12      8.32 o 
  -6   8   8      133.39      130.03     16.64 o 
  -5   8   8       44.85       38.49      9.37 o 
  -4   8   8        0.04       -3.12      3.12 o 
  -3   8   8       32.10       24.46      4.41 o 
  -2   8   8       85.24       84.28      6.96 o 
  -1   8   8      125.43      127.31      5.75 o 
   0   8   8       55.68       56.98      3.65 o 
   1   8   8     2395.77     2389.03     26.24 o 
   2   8   8        0.27        3.42      1.51 o 
   3   8   8      554.85      573.45     10.48 o 
   4   8   8       21.32       13.95      2.25 o 
   5   8   8       22.64       18.11      2.80 o 
   6   8   8       23.18       20.95      4.68 o 
   7   8   8      609.63      663.14     19.08 o 
   8   8   8      930.73      927.26     24.57 o 
   9   8   8       23.57       27.04      7.36 o 
  10   8   8       55.06       72.82     16.64 o 
  -6   9   8       13.81       20.81      9.37 o 
  -5   9   8      103.48       94.66     14.56 o 
  -4   9   8       70.95       78.13      7.70 o 
  -3   9   8      146.10      139.39     13.53 o 
  -2   9   8       32.32       35.05      5.14 o 
  -1   9   8        6.36        3.12      2.49 o 
   0   9   8      480.12      459.79     13.24 o 
   1   9   8      115.33      115.88     13.00 o 
   2   9   8      395.46      392.54      8.71 o 
   3   9   8       20.20       17.50      2.56 o 
   4   9   8        0.12       -0.89      1.75 o 
   5   9   8      139.90      136.74      8.96 o 
   6   9   8        1.75        1.85      3.25 o 
   7   9   8       51.13       59.66      6.96 o 
   8   9   8       54.48       68.53      8.43 o 
   9   9   8        3.05        7.22      6.22 o 
  10   9   8      194.41      260.06     28.09 o 
  -6  10   8        0.43       -7.28      7.28 o 
  -5  10   8       12.48       10.40      7.28 o 
  -4  10   8       31.44       35.36      9.37 o 
  -3  10   8      558.68      528.98     19.76 o 
  -2  10   8      163.33      131.76      9.56 o 
  -1  10   8       65.96       46.12      7.28 o 
   0  10   8       41.39       37.37      5.20 o 
   1  10   8      237.79      245.99      9.91 o 
   2  10   8        0.31        2.08      2.20 o 
   3  10   8      952.93      884.18     30.69 o 
   4  10   8        0.98       -1.04      1.95 o 
   5  10   8        6.85        5.09      2.25 o 
   6  10   8      152.00      155.35     10.65 o 
   7  10   8       17.20       17.08      7.81 o 
   8  10   8        4.12        1.76      4.74 o 
   9  10   8       15.76       15.60      7.36 o 
  -5  11   8        0.24        1.04      8.32 o 
  -4  11   8      103.90      110.27     15.60 o 
  -3  11   8       22.01       14.64      5.72 o 
  -2  11   8        3.38       -2.08      3.12 o 
  -1  11   8      111.51       80.46     10.40 o 
   0  11   8      190.90      152.54     13.00 o 
   1  11   8      295.28      305.21     15.09 o 
   2  11   8        1.07        5.66      3.25 o 
   3  11   8      189.90      181.54     14.04 o 
   4  11   8      144.72      167.76      8.66 o 
   5  11   8       29.71       26.54      4.74 o 
   6  11   8        0.43       -4.16      4.16 o 
   7  11   8       16.83        8.17      5.00 o 
   8  11   8       89.88       94.98     10.65 o 
   9  11   8       37.69       58.59     10.22 o 
  -4  12   8       60.90       61.37     12.48 o 
  -3  12   8       15.08       11.97      5.14 o 
  -2  12   8      113.56      110.98      9.56 o 
  -1  12   8      333.06      328.58     13.60 o 
   0  12   8      584.46      563.33     17.27 o 
   1  12   8       57.71       50.04      6.22 o 
   2  12   8      152.22      147.24      9.91 o 
   3  12   8      216.25      212.68     10.22 o 
   4  12   8       10.63       13.58      7.81 o 
   5  12   8       39.91       41.17      5.75 o 
   6  12   8       38.85       30.17      9.37 o 
   7  12   8       56.70       60.33     12.48 o 
   8  12   8       39.20       30.17     11.44 o 
   9  12   8       23.46       17.69     12.48 o 
  -4  13   8      124.63      126.91     18.72 o 
  -3  13   8       16.45       24.65      6.62 o 
  -2  13   8       38.07       41.52      6.96 o 
  -1  13   8        6.38       -0.48      3.99 o 
   0  13   8       50.12       48.69      8.32 o 
   1  13   8      122.04      107.23     16.13 o 
   2  13   8       40.97       38.37      5.48 o 
   3  13   8       38.70       47.98     10.92 o 
   4  13   8        0.21        1.39      2.79 o 
   5  13   8       13.74       15.62      4.23 o 
   6  13   8       26.58       26.01      9.37 o 
   7  13   8       12.73       10.40      9.37 o 
   8  13   8      138.76      172.68     20.81 o 
   9  13   8       18.77       35.36     12.48 o 
  -3  14   8      183.25      260.06     23.92 o 
  -2  14   8       22.60       15.79      6.22 o 
  -1  14   8        4.84       -0.57      3.99 o 
   0  14   8       22.33       26.05      5.89 o 
   1  14   8       90.83       88.76      8.43 o 
   2  14   8      111.96      112.31     13.00 o 
   3  14   8      273.25      307.92     13.48 o 
   4  14   8       20.21       12.23      4.23 o 
   5  14   8        1.01       -0.31      4.68 o 
   6  14   8       68.81       65.54     13.53 o 
   7  14   8        1.54        0.00      9.37 o 
   8  14   8       11.18       24.97     12.48 o 
  -1  15   8      247.79      263.61     16.44 o 
   0  15   8        6.77        1.04      7.28 o 
   1  15   8        7.31        8.32      4.74 o 
   2  15   8       28.49       26.02      6.24 o 
   3  15   8      129.34      150.23     15.60 o 
   4  15   8        7.57        7.13      5.00 o 
   5  15   8        0.33       -1.04      8.32 o 
   6  15   8       32.06       34.33     11.44 o 
   7  15   8        7.79       22.88     11.44 o 
   0  16   8      302.53      356.10     19.25 o 
   1  16   8      189.61      193.89     14.33 o 
   2  16   8        6.65        9.92      5.48 o 
   3  16   8       11.93        9.99      5.48 o 
   4  16   8      188.29      190.43     14.22 o 
   5  16   8        8.78       -5.20      8.32 o 
   6  16   8        0.08       -3.12     11.44 o 
   2  17   8        1.75       -5.20      5.20 o 
   3  17   8       45.71       39.53      9.37 o 
   4  17   8        1.75       -2.08      6.24 o 
  -3 -14   9       39.23       34.75      8.43 o 
  -2 -14   9        3.03       -0.12      5.97 o 
  -1 -14   9       39.94       36.36     13.00 o 
   0 -14   9        1.67       -1.04      7.28 o 
  -5 -13   9        1.08       -5.20      5.20 o 
  -4 -13   9       46.06       42.65     10.40 o 
  -3 -13   9        2.85       -3.12      5.19 o 
  -2 -13   9       82.72       99.84     11.44 o 
  -1 -13   9      119.56      124.97     27.04 o 
   0 -13   9       13.32        2.19      6.49 o 
   1 -13   9        0.18        2.44      6.24 o 
   2 -13   9        0.02        2.08      9.37 o 
  -7 -12   9       14.27       19.76      7.28 o 
  -6 -12   9       12.67       10.40      7.28 o 
  -5 -12   9        0.15        1.04      6.24 o 
  -4 -12   9        3.62        2.08      5.20 o 
  -3 -12   9        5.10        7.77      4.74 o 
  -2 -12   9       58.47       61.65      8.09 o 
  -1 -12   9      363.60      392.13     16.13 o 
   0 -12   9       17.48       23.62      5.97 o 
   1 -12   9       80.43       98.42     10.65 o 
   2 -12   9      165.44      170.70     13.91 o 
   3 -12   9       76.57       80.09     13.53 o 
  -7 -11   9       63.09       82.18     13.53 o 
  -6 -11   9        4.49        4.16      5.20 o 
  -5 -11   9       54.29       55.14     11.44 o 
  -4 -11   9      140.01      130.03     14.56 o 
  -3 -11   9       11.78        7.11      7.28 o 
  -2 -11   9       84.66       78.98      8.43 o 
  -1 -11   9      109.39      111.21     17.69 o 
   0 -11   9        0.01       -0.29      3.99 o 
   1 -11   9      218.73      204.42     14.04 o 
   2 -11   9       48.12       54.66      8.43 o 
   3 -11   9       12.27       12.36      6.22 o 
   4 -11   9      120.26       89.46     15.60 o 
  -8 -10   9       24.40       23.92      9.37 o 
  -7 -10   9       12.17        5.20      6.24 o 
  -6 -10   9       11.79       10.40      6.24 o 
  -5 -10   9      140.57      142.51     15.60 o 
  -4 -10   9       24.37       23.92      6.24 o 
  -3 -10   9      201.01      173.63     11.38 o 
  -2 -10   9       13.72       14.04      4.41 o 
  -1 -10   9      339.76      329.82     13.18 o 
   0 -10   9       16.37       11.01      4.23 o 
   1 -10   9       76.26       64.37      9.88 o 
   2 -10   9       60.36       39.33      6.49 o 
   3 -10   9      360.43      409.68     16.25 o 
   4 -10   9      170.65      195.56     20.81 o 
  -9  -9   9        0.04        5.20      9.37 o 
  -8  -9   9        3.76        0.00     10.40 o 
  -7  -9   9       99.94      128.62     10.22 o 
  -6  -9   9       96.16       73.86     11.44 o 
  -5  -9   9       63.44       55.14      9.37 o 
  -4  -9   9       11.29       13.53      5.20 o 
  -3  -9   9      646.49      535.25     16.18 o 
  -2  -9   9      482.34      450.18     15.07 o 
  -1  -9   9       85.72       75.93      7.70 o 
   0  -9   9      413.76      397.82     14.33 o 
   1  -9   9      143.84      131.80      9.91 o 
   2  -9   9      117.82      128.77      9.75 o 
   3  -9   9       28.71       19.96      5.00 o 
   4  -9   9      150.29      144.67     11.70 o 
   5  -9   9       32.56       31.20     11.44 o 
  -9  -8   9       32.19       30.48      5.75 o 
  -8  -8   9      246.29      261.15     13.91 o 
  -7  -8   9       11.66       14.04      5.14 o 
  -6  -8   9        4.89       11.35      3.99 o 
  -5  -8   9       70.73       68.31      6.96 o 
  -4  -8   9       43.93       42.82      5.20 o 
  -3  -8   9       10.61        8.32      3.67 o 
  -2  -8   9      112.22      114.44      8.09 o 
  -1  -8   9      615.47      619.28     16.54 o 
   0  -8   9      644.47      627.54     34.85 o 
   1  -8   9     1730.70     1709.07     52.54 o 
   2  -8   9       95.97       89.62      8.24 o 
   3  -8   9      298.75      269.63     24.97 o 
   4  -8   9        0.54        0.78      4.68 o 
   5  -8   9        6.19        5.20      8.32 o 
   6  -8   9        7.00       -1.04      8.32 o 
  -9  -7   9       39.35       33.29      6.62 o 
  -8  -7   9        2.82        7.81      5.14 o 
  -7  -7   9      515.59      578.39     22.88 o 
  -6  -7   9       28.65       29.87      5.14 o 
  -5  -7   9      874.67      869.54     20.81 o 
  -4  -7   9      163.18      168.61      8.43 o 
  -3  -7   9       61.92       57.11      4.38 o 
  -2  -7   9      260.10      281.42      7.72 o 
  -1  -7   9      129.94      154.27      7.70 o 
   0  -7   9      305.51      304.66     10.96 o 
   1  -7   9     3570.79     3528.95     48.71 o 
   2  -7   9      169.39      165.26      9.88 o 
   3  -7   9       11.42        6.52      3.99 o 
   4  -7   9       10.76       18.80      4.41 o 
   5  -7   9       59.29       52.01     12.48 o 
   6  -7   9        2.35        4.16      7.28 o 
  -9  -6   9        2.76       -1.20      4.74 o 
  -8  -6   9        0.05       -1.91      4.23 o 
  -7  -6   9       22.61       18.72      5.48 o 
  -6  -6   9       60.78       47.94      6.24 o 
  -5  -6   9       58.18       46.34      5.89 o 
  -4  -6   9      528.15      482.33     13.91 o 
  -3  -6   9      108.17      119.91      5.46 o 
  -2  -6   9        4.08        0.80      1.60 o 
  -1  -6   9        5.11        4.40      1.78 o 
   0  -6   9      430.52      416.53      8.81 o 
   1  -6   9      447.92      436.49     13.87 o 
   2  -6   9        6.32        9.13      3.25 o 
   3  -6   9      140.20      133.02     10.92 o 
   4  -6   9      635.45      628.79     17.24 o 
   5  -6   9      123.66      115.47     14.56 o 
   6  -6   9        7.75        6.24      7.28 o 
   7  -6   9       12.26       36.41     12.48 o 
  -9  -5   9        8.28        5.05     11.97 o 
  -8  -5   9        0.87        2.16      4.74 o 
  -7  -5   9       12.18       10.02      3.99 o 
  -6  -5   9      123.81      136.61     13.53 o 
  -5  -5   9      828.43      778.87     19.48 o 
  -4  -5   9       18.67       25.01      4.41 o 
  -3  -5   9       67.29       60.79      7.00 o 
  -2  -5   9      430.93      484.35     11.92 o 
  -1  -5   9      376.15      343.08      7.66 o 
   0  -5   9        7.30        9.71      1.75 o 
   1  -5   9        2.02        0.33      1.30 o 
   2  -5   9       52.34       57.15      4.23 o 
   3  -5   9      139.64      129.01      5.95 o 
   4  -5   9       40.48       34.99      4.32 o 
   5  -5   9       30.28       28.09      8.32 o 
   6  -5   9        7.41        7.28      7.28 o 
   7  -5   9      146.04      153.95     19.76 o 
   8  -5   9       81.86       71.77     17.69 o 
  -9  -4   9       20.38       18.14      6.49 o 
  -8  -4   9       60.08       62.87      8.43 o 
  -7  -4   9        6.37        5.72      3.67 o 
  -6  -4   9      250.23      224.93     10.96 o 
  -5  -4   9      396.06      393.27     20.81 o 
  -4  -4   9      320.75      329.81     11.03 o 
  -3  -4   9      805.97      798.13     12.93 o 
  -2  -4   9      231.49      208.22      6.65 o 
  -1  -4   9    13734.87    14505.85    145.79 o 
   0  -4   9      427.58      414.66      8.43 o 
   1  -4   9      194.68      210.02      5.95 o 
   2  -4   9       26.98       19.36      2.66 o 
   3  -4   9       40.12       41.10      3.77 o 
   4  -4   9       52.58       51.43      4.28 o 
   5  -4   9       74.23       71.71      8.32 o 
   6  -4   9      147.52      155.43     14.56 o 
   7  -4   9       10.78       -2.08      7.28 o 
   8  -4   9       10.13        8.32     10.40 o 
  -9  -3   9        3.88       10.40      5.89 o 
  -8  -3   9       14.73       13.53      5.14 o 
  -7  -3   9      227.52      214.86     12.25 o 
  -6  -3   9        6.62        0.39      2.67 o 
  -5  -3   9      375.93      355.70     12.86 o 
  -4  -3   9       14.51       12.77      4.68 o 
  -3  -3   9       24.10       22.79      2.72 o 
  -2  -3   9       79.17      115.65      4.12 o 
  -1  -3   9        5.80       12.99      2.32 o 
   0  -3   9     1256.58     1277.92     15.99 o 
   1  -3   9        0.75        2.34      1.33 o 
   2  -3   9       27.60       43.09      3.29 o 
   3  -3   9     1682.21     1795.15     26.07 o 
   4  -3   9       69.81       77.71      5.04 o 
   5  -3   9       97.52       92.09      8.09 o 
   6  -3   9        2.19       -3.64      3.67 o 
   7  -3   9       36.12       25.37      6.22 o 
   8  -3   9       59.57       75.20     10.30 o 
  -9  -2   9       18.65       18.46      5.75 o 
  -8  -2   9       19.67       13.39      5.48 o 
  -7  -2   9      118.27      119.11      9.91 o 
  -6  -2   9       89.41      100.43      8.43 o 
  -5  -2   9      341.10      343.77     12.12 o 
  -4  -2   9      313.92      294.96     10.30 o 
  -3  -2   9       32.31       18.38      2.62 o 
  -2  -2   9      117.50      140.59      4.28 o 
  -1  -2   9       57.84       45.18      3.00 o 
   0  -2   9      314.23      278.59      6.19 o 
   1  -2   9      457.03      464.91      8.03 o 
   2  -2   9      167.29      126.52      5.73 o 
   3  -2   9     1342.60     1391.93     17.88 o 
   4  -2   9      617.37      672.53     13.99 o 
   5  -2   9       46.52       39.02      5.89 o 
   6  -2   9       94.86       98.06     10.40 o 
   7  -2   9       77.58       76.52     13.00 o 
   8  -2   9        0.66        7.28      6.22 o 
   9  -2   9       40.56       31.12      9.37 o 
  -9  -1   9        1.68        0.78      4.68 o 
  -8  -1   9        0.47       -3.12      3.67 o 
  -7  -1   9       19.78       14.13      5.72 o 
  -6  -1   9      207.61      179.48     10.50 o 
  -5  -1   9        4.95       -1.74      2.08 o 
  -4  -1   9       16.64       24.79      3.99 o 
  -3  -1   9      370.95      418.79     13.53 o 
  -2  -1   9     4427.14     4204.01     49.65 o 
  -1  -1   9      191.96      240.68      5.51 o 
   0  -1   9       11.17       16.84      1.80 o 
   1  -1   9       83.20      118.42      6.17 o 
   2  -1   9      557.89      559.62      8.81 o 
   3  -1   9      614.20      658.47     11.93 o 
   4  -1   9      314.81      344.77     11.66 o 
   5  -1   9      272.36      264.82     11.03 o 
   6  -1   9      444.05      426.80     15.07 o 
   7  -1   9        5.83        4.42      7.81 o 
   8  -1   9      245.47      235.58     14.22 o 
   9  -1   9        7.31       -0.55     10.40 o 
  -9   0   9        2.81        0.52      4.68 o 
  -8   0   9       71.72       67.89     13.53 o 
  -7   0   9       66.35       51.52      6.96 o 
  -6   0   9       56.05       43.68      7.81 o 
  -5   0   9        7.28        7.17      3.25 o 
  -4   0   9      106.41      105.73      8.32 o 
  -3   0   9      696.10      751.72     21.85 o 
  -2   0   9     2495.51     2804.42     46.82 o 
  -1   0   9      608.64      643.32      9.18 o 
   0   0   9     3230.09     3072.55     29.00 o 
   1   0   9     2122.88     2171.98     21.68 o 
   2   0   9       50.55       52.65      2.79 o 
   3   0   9      152.17      165.32      4.93 o 
   4   0   9      248.77      292.45     12.05 o 
   5   0   9      412.13      384.60     25.48 o 
   6   0   9      205.20      207.67     16.13 o 
   7   0   9       38.72       40.05      6.22 o 
   8   0   9       84.73       76.07      9.47 o 
   9   0   9       27.66       26.73      8.43 o 
  -9   1   9        0.66        5.55      5.48 o 
  -8   1   9      235.26      242.98     20.81 o 
  -7   1   9      255.63      234.06     11.77 o 
  -6   1   9      103.31       86.66      7.99 o 
  -5   1   9        0.77       -1.04      2.49 o 
  -4   1   9       79.77       73.82      8.32 o 
  -3   1   9       73.42       57.78      5.14 o 
  -2   1   9      586.98      585.55     12.86 o 
  -1   1   9     2021.91     1952.40     19.74 o 
   0   1   9       18.04       24.86      1.95 o 
   1   1   9     7771.27     7645.65     64.16 o 
   2   1   9     1305.50     1343.38     14.62 o 
   3   1   9        0.49        0.00      1.73 o 
   4   1   9      499.31      476.00     28.61 o 
   5   1   9       32.08       26.92      4.74 o 
   6   1   9     1053.02      977.04     22.76 o 
   7   1   9      282.92      262.19     12.44 o 
   8   1   9       20.94       22.83      6.22 o 
   9   1   9       15.15        9.88      6.62 o 
  -9   2   9       18.64       29.26      7.36 o 
  -8   2   9        0.95       -3.25      3.25 o 
  -7   2   9       17.91       16.85      5.72 o 
  -6   2   9      179.81      187.94     15.09 o 
  -5   2   9      143.07      122.03      9.18 o 
  -4   2   9      321.50      314.28     11.03 o 
  -3   2   9       85.79      109.34     12.48 o 
  -2   2   9      333.48      347.06     12.18 o 
  -1   2   9        5.23        1.30      0.92 o 
   0   2   9      311.06      416.89      7.16 o 
   1   2   9      300.25      269.77      6.05 o 
   2   2   9      582.02      631.35      7.99 o 
   3   2   9       51.26       35.65      4.68 o 
   4   2   9     1391.13     1385.85     23.89 o 
   5   2   9      103.41      104.08     10.40 o 
   6   2   9       18.36       19.71      5.20 o 
   7   2   9      505.47      471.68     16.13 o 
   8   2   9       63.10       54.35      8.32 o 
   9   2   9       38.21       39.59     10.92 o 
  -9   3   9       41.83       65.82     17.16 o 
  -8   3   9       32.67       31.94      6.62 o 
  -7   3   9        8.85       10.69      3.99 o 
  -6   3   9      207.07      178.11     11.77 o 
  -5   3   9      502.91      481.12     23.41 o 
  -4   3   9       53.57       45.79      6.24 o 
  -3   3   9      740.42      673.48     10.60 o 
  -2   3   9       35.96       39.57      3.03 o 
  -1   3   9       16.52        6.17      1.51 o 
   0   3   9     2159.63     2222.79     35.26 o 
   1   3   9      802.88      711.56      9.92 o 
   2   3   9     1296.62     1264.94     19.48 o 
   3   3   9      489.18      473.33     11.77 o 
   4   3   9      363.32      348.38     11.97 o 
   5   3   9     1696.97     1699.55     29.40 o 
   6   3   9        0.01       -0.35      3.25 o 
   7   3   9       35.06       22.73      9.37 o 
   8   3   9       46.87       49.45      7.25 o 
   9   3   9        2.40        3.67      5.48 o 
  -8   4   9       67.32       71.79      8.74 o 
  -7   4   9       12.50        5.72      4.23 o 
  -6   4   9      144.12      155.36     11.38 o 
  -5   4   9        5.04       -3.71      4.16 o 
  -4   4   9       17.70       16.64      3.99 o 
  -3   4   9       56.06       48.42      3.61 o 
  -2   4   9     1244.52     1276.27     20.82 o 
  -1   4   9      839.32      838.75     11.74 o 
   0   4   9      960.26      917.59     12.18 o 
   1   4   9     1534.26     1420.83     16.39 o 
   2   4   9       62.30       34.33      2.38 o 
   3   4   9        1.18        4.76      0.94 o 
   4   4   9        0.13        2.08      2.20 o 
   5   4   9     1475.64     1406.63     25.71 o 
   6   4   9     1830.23     1759.16     44.73 o 
   7   4   9      203.34      190.38     11.24 o 
   8   4   9       91.57       87.44     13.53 o 
   9   4   9       18.05       23.27      6.73 o 
  10   4   9       34.89       41.61     13.53 o 
  -8   5   9      246.69      279.40     14.66 o 
  -7   5   9      130.66      138.21     11.38 o 
  -6   5   9      430.44      478.63     22.88 o 
  -5   5   9       89.01       96.27      8.43 o 
  -4   5   9       61.82       62.05      6.22 o 
  -3   5   9      648.21      619.24     16.25 o 
  -2   5   9      583.09      585.65     13.24 o 
  -1   5   9      919.98     1050.26     14.56 o 
   0   5   9     1701.06     1646.23     18.81 o 
   1   5   9       22.73       16.41     10.00 o 
   2   5   9      286.36      258.32      5.65 o 
   3   5   9      237.84      218.93      7.95 o 
   4   5   9       86.73       81.53      3.77 o 
   5   5   9      327.36      350.80     12.12 o 
   6   5   9      241.20      220.01     12.48 o 
   7   5   9       53.38       63.85      7.25 o 
   8   5   9       72.91       69.28      8.84 o 
   9   5   9       43.71       39.96      7.70 o 
  10   5   9      188.84      195.56     22.88 o 
  -8   6   9        0.12        9.37      7.28 o 
  -7   6   9       29.68       42.65     10.40 o 
  -6   6   9      133.26      143.43     10.96 o 
  -5   6   9        4.92        3.25      5.72 o 
  -4   6   9        0.21        1.64      3.12 o 
  -3   6   9       85.06       72.07      4.99 o 
  -2   6   9      624.63      650.42     16.37 o 
  -1   6   9       20.34       35.36      3.17 o 
   0   6   9     5810.44     6287.03     56.25 o 
   1   6   9        6.79       13.56      2.70 o 
   2   6   9     3288.27     3455.25     33.56 o 
   3   6   9       25.29       40.72      2.98 o 
   4   6   9      271.56      263.60      6.28 o 
   5   6   9       43.24       42.47      5.48 o 
   6   6   9        1.37        2.31      3.25 o 
   7   6   9        0.39        3.33      4.16 o 
   8   6   9       59.40       60.21      7.70 o 
   9   6   9       46.31       45.29      9.88 o 
  10   6   9       24.17       13.53     10.40 o 
  -7   7   9       12.15        4.16      7.28 o 
  -6   7   9        0.14        5.20      5.20 o 
  -5   7   9      217.56      231.97     16.64 o 
  -4   7   9      721.71      721.36     23.92 o 
  -3   7   9       80.78       71.40      4.99 o 
  -2   7   9      111.24      102.33      5.13 o 
  -1   7   9      141.06      140.92      5.34 o 
   0   7   9      174.62      174.16      5.34 o 
   1   7   9     2592.82     2725.01     28.78 o 
   2   7   9      458.90      494.72      8.97 o 
   3   7   9      247.57      255.32      6.55 o 
   4   7   9      783.71      797.12     13.80 o 
   5   7   9        3.67       -1.04      2.49 o 
   6   7   9      181.62      174.96      9.18 o 
   7   7   9       68.97       75.90      8.43 o 
   8   7   9        0.38       -1.04      3.67 o 
   9   7   9        2.64       -2.08      6.24 o 
  10   7   9        3.05       22.88     11.44 o 
  -7   8   9       11.72       32.25     10.40 o 
  -6   8   9        0.01       -6.24      6.24 o 
  -5   8   9       50.10       40.57     10.40 o 
  -4   8   9      297.88      297.51     18.72 o 
  -3   8   9      151.48      164.13      9.23 o 
  -2   8   9       32.49       33.17      4.63 o 
  -1   8   9      200.44      222.75      6.55 o 
   0   8   9      187.00      187.94      5.65 o 
   1   8   9      832.52      804.20     12.68 o 
   2   8   9       12.72       13.45      2.15 o 
   3   8   9       15.49       18.38      2.28 o 
   4   8   9       22.59       20.92      2.75 o 
   5   8   9      872.59      872.38     19.86 o 
   6   8   9       54.20       53.20      7.28 o 
   7   8   9      374.03      403.94     15.07 o 
   8   8   9       64.76       61.39      8.09 o 
   9   8   9      105.99      128.37     12.12 o 
  10   8   9       32.55       28.09     12.48 o 
  -6   9   9        9.90        7.28      8.32 o 
  -5   9   9        0.30        9.37      7.28 o 
  -4   9   9       52.92       48.89     10.40 o 
  -3   9   9       97.37      103.87     17.16 o 
  -2   9   9      112.05      102.99     10.40 o 
  -1   9   9     1037.28      897.12     20.22 o 
   0   9   9      323.88      330.38     11.03 o 
   1   9   9        0.55       -1.56      3.56 o 
   2   9   9       13.12       12.60      3.64 o 
   3   9   9       86.70       84.88      4.73 o 
   4   9   9        1.10        3.31      2.65 o 
   5   9   9       11.70       10.86      3.25 o 
   6   9   9       70.21       75.51      7.36 o 
   7   9   9      378.24      361.77     14.33 o 
   8   9   9      179.20      160.62     20.29 o 
   9   9   9        4.51        3.64      6.62 o 
  -6  10   9      111.42      125.87     18.72 o 
  -5  10   9       45.40       59.30     12.48 o 
  -4  10   9       37.77       33.29      9.37 o 
  -3  10   9       13.38       13.70      6.24 o 
  -2  10   9        0.32       -2.94      2.94 o 
  -1  10   9      156.56      137.93      9.56 o 
   0  10   9      288.77      285.03     11.03 o 
   1  10   9      957.14      908.33     19.82 o 
   2  10   9      215.48      190.14     12.48 o 
   3  10   9      702.94      652.88     24.45 o 
   4  10   9       79.48       81.16      7.35 o 
   5  10   9        0.01        2.60      2.94 o 
   6  10   9        1.66       -0.35      3.25 o 
   7  10   9        1.33        0.00      3.67 o 
   8  10   9      189.99      225.18     14.71 o 
   9  10   9        2.48        2.08      6.62 o 
  -5  11   9      223.51      234.06     22.88 o 
  -4  11   9      110.02      110.27     15.60 o 
  -3  11   9      175.90      161.72     15.60 o 
  -2  11   9       12.88       10.50      4.68 o 
  -1  11   9      112.55      108.83      8.83 o 
   0  11   9        2.46        5.72      2.94 o 
   1  11   9      203.05      185.92      9.37 o 
   2  11   9     3155.29     3015.99     43.65 o 
   3  11   9     1468.80     1474.63     53.05 o 
   4  11   9        4.71        5.08      3.25 o 
   5  11   9        0.25       -2.08      5.20 o 
   6  11   9        0.02       -1.42      4.16 o 
   7  11   9        7.94        9.37      5.14 o 
   8  11   9       81.21       99.77     10.65 o 
   9  11   9       21.51       14.04      8.09 o 
  -4  12   9       29.26       26.01     10.40 o 
  -3  12   9       23.45       29.48      6.24 o 
  -2  12   9       39.05       39.03      7.28 o 
  -1  12   9       37.80       34.36      5.89 o 
   0  12   9       71.69       61.63      8.32 o 
   1  12   9      208.29      197.98     10.50 o 
   2  12   9      357.18      382.12     13.18 o 
   3  12   9      514.85      485.07     14.96 o 
   4  12   9      129.27      101.79     14.56 o 
   5  12   9      832.12      833.23     31.20 o 
   6  12   9        0.00        9.37      7.28 o 
   7  12   9       15.41       30.17      9.37 o 
   8  12   9        2.38        1.04      9.37 o 
   9  12   9       12.31       35.36     13.53 o 
  -3  13   9      126.59      114.94     11.38 o 
  -2  13   9       74.04       70.14     15.60 o 
  -1  13   9      121.20      103.60      9.91 o 
   0  13   9       36.55       22.68      5.14 o 
   1  13   9       82.70       82.18      8.43 o 
   2  13   9        5.24        7.94      3.99 o 
   3  13   9       56.11       63.52      6.96 o 
   4  13   9       11.42       11.82      4.16 o 
   5  13   9      217.07      223.65     19.76 o 
   6  13   9       32.21       20.81      9.37 o 
   7  13   9      116.15      126.91     16.64 o 
   8  13   9       11.67        5.20     10.40 o 
   9  13   9        1.29       -3.12     11.44 o 
  -3  14   9        1.62        4.16      7.28 o 
  -2  14   9       22.38       31.46      6.49 o 
  -1  14   9      100.52       99.42     19.76 o 
   0  14   9      233.73      255.26     12.86 o 
   1  14   9      152.40      120.57     10.22 o 
   2  14   9       19.25       19.48      7.81 o 
   3  14   9      293.47      283.34     12.86 o 
   4  14   9       17.57       10.70      6.24 o 
   5  14   9       47.83       58.26     12.48 o 
   6  14   9        0.75       -2.08      7.28 o 
   7  14   9        0.25       -5.20      9.37 o 
   8  14   9       15.09        6.24     12.48 o 
  -2  15   9       10.21       30.17     10.40 o 
  -1  15   9      198.87      215.33     15.07 o 
   0  15   9        5.93        2.16      4.41 o 
   1  15   9       58.97       58.31      7.70 o 
   2  15   9      225.00      229.58     18.20 o 
   3  15   9        1.14        1.42      3.99 o 
   4  15   9       22.93       32.25      6.73 o 
   5  15   9        0.11       -7.28      8.32 o 
   6  15   9        5.35       20.81     10.40 o 
   7  15   9        1.77        2.08     10.40 o 
   0  16   9       32.82       37.73     10.92 o 
   1  16   9       82.37       73.45      9.47 o 
   2  16   9       12.06        6.83      5.00 o 
   3  16   9        3.84        0.60      5.00 o 
   4  16   9      111.78      114.29     13.00 o 
   5  16   9      240.81      295.43     26.01 o 
   2  17   9       14.28       17.69      7.28 o 
   3  17   9        5.87        5.20      6.24 o 
   4  17   9        0.00        3.12      6.24 o 
  -3 -14  10        8.04        9.37     11.44 o 
  -2 -14  10        5.21       -6.24     10.40 o 
  -1 -14  10       48.71       50.98     15.60 o 
  -5 -13  10        4.35        7.28      6.24 o 
  -4 -13  10       15.28       10.40      7.28 o 
  -3 -13  10        5.31       10.47     10.40 o 
  -2 -13  10        0.02        8.57      5.97 o 
  -1 -13  10       34.19       41.28      8.43 o 
   0 -13  10        0.95        1.22      5.97 o 
   1 -13  10      122.32      141.47     17.69 o 
  -6 -12  10        0.39        4.16      6.24 o 
  -5 -12  10       23.75       22.88      8.32 o 
  -4 -12  10        2.62        3.12      6.24 o 
  -3 -12  10        0.03       -4.68      4.68 o 
  -2 -12  10       26.51       44.32      7.25 o 
  -1 -12  10      162.31      189.55     13.60 o 
   0 -12  10        3.20        7.41      5.75 o 
   1 -12  10        9.99       12.48      6.49 o 
   2 -12  10        0.75       -3.00      6.22 o 
   3 -12  10       49.92       58.26     13.53 o 
  -7 -11  10        4.61       14.56      7.28 o 
  -6 -11  10       18.71       17.69      7.28 o 
  -5 -11  10        7.68        3.12      5.20 o 
  -4 -11  10        0.85        1.04      5.20 o 
  -3 -11  10       22.66       19.17      5.00 o 
  -2 -11  10       21.10       17.81      5.20 o 
  -1 -11  10       50.68       53.57      7.25 o 
   0 -11  10       81.77       85.11     11.44 o 
   1 -11  10       11.28       13.53      8.32 o 
   2 -11  10        2.50       10.89      5.97 o 
   3 -11  10      164.13      152.59     12.73 o 
  -8 -10  10        0.10       -2.08      5.20 o 
  -7 -10  10       79.49       91.55     14.56 o 
  -6 -10  10       96.22      124.82     15.60 o 
  -5 -10  10       10.92       11.44      6.24 o 
  -4 -10  10        5.35        1.04      4.16 o 
  -3 -10  10        8.33        6.05      3.99 o 
  -2 -10  10       64.78       64.29      7.36 o 
  -1 -10  10      222.93      213.01     10.96 o 
   0 -10  10        7.37        3.12      3.67 o 
   1 -10  10      397.80      424.17     16.13 o 
   2 -10  10      816.19      830.18     23.23 o 
   3 -10  10       13.72       17.44      7.28 o 
   4 -10  10       60.83       64.49     13.53 o 
  -8  -9  10       12.77       20.24      4.41 o 
  -7  -9  10       30.62       42.65     10.40 o 
  -6  -9  10      159.83      183.08     17.69 o 
  -5  -9  10       37.25       35.36      8.32 o 
  -4  -9  10       33.18       19.76      6.24 o 
  -3  -9  10       11.98       11.44      3.99 o 
  -2  -9  10      161.00      129.86     18.72 o 
  -1  -9  10       16.88       18.24      4.41 o 
   0  -9  10      204.45      215.03     10.96 o 
   1  -9  10      121.78      107.24      9.88 o 
   2  -9  10      127.58      147.47     10.96 o 
   3  -9  10      286.62      291.36     13.48 o 
   4  -9  10      108.07      117.55     16.64 o 
   5  -9  10        0.58        6.24      8.32 o 
  -9  -8  10        2.88        4.51      8.32 o 
  -8  -8  10       29.27       16.58      5.75 o 
  -7  -8  10       32.60       36.81      6.22 o 
  -6  -8  10        0.76       -1.97      3.64 o 
  -5  -8  10       73.62       58.43      8.32 o 
  -4  -8  10       37.08       32.18      6.76 o 
  -3  -8  10       10.78        4.39      3.25 o 
  -2  -8  10        1.21       -2.60      2.60 o 
  -1  -8  10       41.27       33.17      6.76 o 
   0  -8  10        7.12       -1.30      5.20 o 
   1  -8  10       21.81       27.37      5.00 o 
   2  -8  10      126.10      123.90      9.47 o 
   3  -8  10      332.01      335.33     13.74 o 
   4  -8  10        0.20        8.32      7.28 o 
   5  -8  10      183.77      150.83     18.72 o 
   6  -8  10        0.03       12.48      8.32 o 
  -9  -7  10        9.25       17.53      4.74 o 
  -8  -7  10       93.50       80.09      9.56 o 
  -7  -7  10       27.19       24.34      5.48 o 
  -6  -7  10       70.43       55.84      6.62 o 
  -5  -7  10        0.43        5.33      5.72 o 
  -4  -7  10      104.78      121.33     10.40 o 
  -3  -7  10       73.64       75.34      5.04 o 
  -2  -7  10      613.41      580.58     11.63 o 
  -1  -7  10        0.28        2.37      2.49 o 
   0  -7  10      168.61      169.40      8.74 o 
   1  -7  10     1991.18     2035.54     34.05 o 
   2  -7  10      106.90      103.98      8.24 o 
   3  -7  10      161.28      157.73      9.23 o 
   4  -7  10       95.93       83.22     13.53 o 
   5  -7  10       37.93       38.49     10.40 o 
   6  -7  10       10.43        9.37      7.28 o 
  -9  -6  10       17.87       16.94      5.00 o 
  -8  -6  10      384.51      420.83     36.41 o 
  -7  -6  10       79.90       83.14      8.43 o 
  -6  -6  10        3.44        9.37      7.81 o 
  -5  -6  10      221.40      210.29     11.97 o 
  -4  -6  10       86.21       84.17      6.96 o 
  -3  -6  10       10.02       10.82      3.34 o 
  -2  -6  10        6.83        2.52      2.34 o 
  -1  -6  10      293.40      307.23      7.80 o 
   0  -6  10       59.36       54.65      3.77 o 
   1  -6  10        1.18        4.29      2.67 o 
   2  -6  10      517.55      511.93     14.49 o 
   3  -6  10      273.47      267.62     10.75 o 
   4  -6  10       61.32       58.26     11.44 o 
   5  -6  10        1.42        5.20      6.24 o 
   6  -6  10        3.78       12.48      8.32 o 
   7  -6  10       52.93       65.54     15.60 o 
  -9  -5  10       27.88       23.97     12.48 o 
  -8  -5  10       26.84       17.69      5.89 o 
  -7  -5  10       21.19       33.49      7.81 o 
  -6  -5  10      613.79      610.20     18.39 o 
  -5  -5  10     1936.91     1904.17     33.10 o 
  -4  -5  10      515.45      490.99     27.57 o 
  -3  -5  10       38.64       41.84      3.61 o 
  -2  -5  10      469.98      513.78     10.18 o 
  -1  -5  10       21.73       19.36      2.75 o 
   0  -5  10       11.26       13.18      2.28 o 
   1  -5  10        7.02        5.85      1.64 o 
   2  -5  10        0.01       -1.60      1.60 o 
   3  -5  10        1.71       -0.16      2.04 o 
   4  -5  10        0.71        1.14      2.15 o 
   5  -5  10       85.16       78.02     12.48 o 
   7  -5  10        0.72       -1.04      9.37 o 
   8  -5  10       75.85       63.45     16.64 o 
  -9  -4  10      122.94      134.19     12.12 o 
  -8  -4  10        0.58       -4.68      7.81 o 
  -7  -4  10        4.70        1.67      4.68 o 
  -6  -4  10      159.51      148.46     10.30 o 
  -5  -4  10      742.51      670.72     18.72 o 
  -4  -4  10     5175.49     4932.35     61.79 o 
  -3  -4  10      428.28      441.97      9.18 o 
  -2  -4  10      150.40      147.75      7.84 o 
  -1  -4  10       66.78       68.53      4.20 o 
   0  -4  10      175.82      184.36      6.19 o 
   1  -4  10      351.82      349.62     13.22 o 
   2  -4  10      502.80      497.71     10.24 o 
   3  -4  10       17.42       19.98      2.88 o 
   4  -4  10      261.62      286.60     15.09 o 
   5  -4  10       26.31       21.85      5.14 o 
   6  -4  10        6.44        2.08      4.41 o 
   7  -4  10        0.06        2.08      8.32 o 
   8  -4  10        4.39       11.44     11.44 o 
  -9  -3  10        3.20        5.20      5.14 o 
  -8  -3  10        8.41        0.16      4.74 o 
  -7  -3  10       22.33       21.22      5.00 o 
  -6  -3  10        2.32        3.36      3.25 o 
  -5  -3  10      342.66      286.70     13.53 o 
  -4  -3  10      198.53      198.00      8.83 o 
  -3  -3  10       53.60       70.86      3.89 o 
  -2  -3  10       39.89       33.23      3.45 o 
  -1  -3  10     1975.90     2182.06     40.61 o 
   0  -3  10      707.23      702.54     11.17 o 
   1  -3  10        0.30        0.19      0.89 o 
   2  -3  10        3.32       -0.52      1.33 o 
   3  -3  10      563.95      590.42     11.12 o 
   4  -3  10      635.93      685.67     14.75 o 
   5  -3  10      177.60      173.73     13.53 o 
   6  -3  10      273.81      256.51     12.50 o 
   7  -3  10        4.48       13.39      9.88 o 
   8  -3  10        0.38       -5.02      6.22 o 
  -9  -2  10       11.39       13.74     10.92 o 
  -8  -2  10       16.30       17.69      5.89 o 
  -7  -2  10      124.12      116.99      9.91 o 
  -6  -2  10      165.35      170.96     11.38 o 
  -5  -2  10       83.33       87.03      8.84 o 
  -4  -2  10        5.60       11.67      3.25 o 
  -3  -2  10        0.58        0.63      2.08 o 
  -2  -2  10        5.92        8.11      1.51 o 
  -1  -2  10     1801.35     1730.83     23.08 o 
   0  -2  10       42.26       26.51      3.06 o 
   1  -2  10       39.69       26.78      2.56 o 
   2  -2  10       54.73       46.94      3.22 o 
   3  -2  10      372.56      400.40      8.54 o 
   4  -2  10       59.85       57.21      8.32 o 
   5  -2  10       53.27       60.35      6.62 o 
   6  -2  10        0.00       -0.52      3.67 o 
   7  -2  10        2.18        0.52      4.41 o 
   8  -2  10       32.28       48.59      9.18 o 
   9  -2  10       19.86       29.13     12.48 o 
  -9  -1  10       35.71       41.57      7.70 o 
  -8  -1  10        8.52       -1.30      4.68 o 
  -7  -1  10       58.11       56.64     10.92 o 
  -6  -1  10      527.49      463.43     24.45 o 
  -5  -1  10      129.99      151.87      8.74 o 
  -4  -1  10        5.74        4.68      2.94 o 
  -3  -1  10       30.84       28.61      3.67 o 
  -2  -1  10      107.80       94.42      3.32 o 
  -1  -1  10       78.02      107.36      4.96 o 
   0  -1  10      146.49      139.52      4.20 o 
   1  -1  10     2224.68     2145.31     28.76 o 
   2  -1  10      480.49      464.54      8.18 o 
   3  -1  10      127.73      133.25      5.20 o 
   4  -1  10       63.95       63.92      6.22 o 
   5  -1  10       99.64      102.27      8.43 o 
   6  -1  10       34.78       28.49      5.48 o 
   7  -1  10       50.78       81.91      9.18 o 
   8  -1  10      213.97      211.07     15.07 o 
   9  -1  10       37.56       36.04      8.74 o 
  -9   0  10       32.20       59.97     14.04 o 
  -8   0  10        0.79       -2.08      3.67 o 
  -7   0  10       82.45       79.12     10.92 o 
  -6   0  10      391.21      329.85     13.53 o 
  -5   0  10        4.01        1.79      2.49 o 
  -4   0  10     1116.89     1037.56     20.95 o 
  -3   0  10      452.10      451.71     12.12 o 
  -2   0  10      835.30      910.74     16.92 o 
  -1   0  10      792.56      825.77     21.38 o 
   0   0  10      133.70      166.50      4.58 o 
   1   0  10     2264.83     2327.24     28.14 o 
   2   0  10       13.02       16.04      1.82 o 
   3   0  10      454.13      420.04      7.31 o 
   4   0  10      867.80      835.59     18.75 o 
   5   0  10      113.90      123.75      9.37 o 
   6   0  10        1.34        2.08      3.12 o 
   7   0  10        4.98        5.20      4.41 o 
   8   0  10       40.70       29.03      7.36 o 
   9   0  10       39.73       43.12      9.18 o 
  -9   1  10        0.43        5.92      4.74 o 
  -8   1  10       93.76      100.29     20.81 o 
  -7   1  10        0.05       -1.85      3.25 o 
  -6   1  10        8.29       12.11      3.99 o 
  -5   1  10        0.16       -1.49      2.49 o 
  -4   1  10      473.52      435.89     13.24 o 
  -3   1  10      669.63      768.89     17.69 o 
  -2   1  10     4749.12     4773.35     55.89 o 
  -1   1  10        2.93        1.89      1.67 o 
   0   1  10      124.43      156.73      4.38 o 
   1   1  10      315.62      356.00     18.20 o 
   2   1  10      828.67      888.31     16.90 o 
   3   1  10      649.45      638.90     14.33 o 
   4   1  10      120.85      127.34      9.88 o 
   5   1  10        2.74        0.52      2.94 o 
   6   1  10      178.15      169.58     11.03 o 
   7   1  10      119.62      133.71     10.65 o 
   8   1  10       27.92       34.78      6.96 o 
   9   1  10       29.16       23.92      7.36 o 
  -9   2  10        7.79       -5.72      5.72 o 
  -8   2  10      132.20      145.08     12.12 o 
  -7   2  10       16.73       11.54      4.68 o 
  -6   2  10      366.28      308.31     22.88 o 
  -5   2  10       16.12       12.67      3.99 o 
  -4   2  10       39.92       30.20      4.41 o 
  -3   2  10       36.52       39.77      4.41 o 
  -2   2  10      711.06      842.45     15.09 o 
  -1   2  10      863.39      988.31     12.55 o 
   0   2  10      287.14      231.31      5.55 o 
   1   2  10     4828.94     5079.25     55.72 o 
   2   2  10      407.16      388.82      8.88 o 
   3   2  10      242.54      237.27     11.97 o 
   4   2  10        6.09        4.68      6.24 o 
   5   2  10        9.58       10.60      3.99 o 
   6   2  10     1137.06     1064.78     23.89 o 
   7   2  10        1.22       -2.08      3.99 o 
   8   2  10       76.12       70.98      8.43 o 
   9   2  10       83.42       75.07     10.22 o 
  -9   3  10       58.95       45.77     11.44 o 
  -8   3  10        3.65        6.49      4.74 o 
  -7   3  10       20.91       19.82      4.41 o 
  -6   3  10      105.13       95.21      8.83 o 
  -5   3  10       62.36       47.47      5.89 o 
  -4   3  10      764.19      716.74     17.66 o 
  -3   3  10      215.79      212.46      5.62 o 
  -2   3  10      107.84      124.24      3.89 o 
  -1   3  10        0.00        0.19      0.93 o 
   0   3  10      324.03      303.26      7.24 o 
   1   3  10     2246.12     2321.34     38.85 o 
   2   3  10     1674.31     1777.32     23.92 o 
   3   3  10        0.60        8.77      2.49 o 
   4   3  10     1004.54     1047.15     20.22 o 
   5   3  10       15.28       32.10      5.00 o 
   6   3  10      256.97      235.55     15.09 o 
   7   3  10      401.53      378.47     15.09 o 
   8   3  10      172.58      157.42     21.32 o 
   9   3  10       46.01       61.65     10.40 o 
  -8   4  10        0.00        5.84      8.32 o 
  -7   4  10       12.15       13.38      5.00 o 
  -6   4  10       15.82        1.15      3.64 o 
  -5   4  10        8.82        4.68      3.67 o 
  -4   4  10      263.80      238.72     10.92 o 
  -3   4  10       87.55       98.32      4.76 o 
  -2   4  10      153.39      159.91      5.04 o 
  -1   4  10        0.01       -0.26      1.33 o 
   0   4  10      207.44      204.53      7.70 o 
   1   4  10     3373.05     3408.80     32.39 o 
   2   4  10     2785.33     2638.92     45.77 o 
   3   4  10      309.91      308.49      9.37 o 
   4   4  10      531.33      503.15     13.60 o 
   5   4  10     1500.09     1462.27     26.78 o 
   6   4  10      277.16      289.61     11.70 o 
   7   4  10        2.73       11.44      4.41 o 
   8   4  10       63.56       57.86     11.97 o 
   9   4  10      145.13      155.55     19.76 o 
  -8   5  10        1.97       -1.79      8.84 o 
  -7   5  10       21.70       37.51      6.49 o 
  -6   5  10      176.83      186.08     10.75 o 
  -5   5  10        5.06        2.34      7.28 o 
  -4   5  10       36.00       25.34      4.68 o 
  -3   5  10      306.82      272.19     14.14 o 
  -2   5  10      370.78      359.18      8.23 o 
  -1   5  10       24.95       29.07      3.45 o 
   0   5  10       61.26       51.47      3.37 o 
   1   5  10      107.12      113.59      3.97 o 
   2   5  10      158.36      176.19      5.24 o 
   3   5  10      136.68      143.57      5.64 o 
   4   5  10       21.65       16.48      3.25 o 
   5   5  10     1992.41     1899.26     31.60 o 
   6   5  10       20.76        8.32      3.67 o 
   7   5  10       38.54       53.64      9.37 o 
   8   5  10        2.81       -1.56      5.72 o 
   9   5  10       36.54       35.98      9.88 o 
  10   5  10      264.38      271.51     28.09 o 
  -8   6  10       50.82       44.73     11.44 o 
  -7   6  10       10.34       19.97      5.19 o 
  -6   6  10       31.08       33.15     10.40 o 
  -5   6  10        0.00        1.04      5.20 o 
  -4   6  10       10.67       10.92      3.67 o 
  -3   6  10     1805.73     1764.29     23.44 o 
  -2   6  10      266.93      241.79      8.23 o 
  -1   6  10       22.92       25.55      2.75 o 
   0   6  10     4389.15     4654.30     44.04 o 
   1   6  10      513.42      537.13      9.39 o 
   2   6  10      172.04      189.79      8.45 o 
   3   6  10        9.39       12.15      1.70 o 
   4   6  10        0.17        0.42      0.94 o 
   5   6  10       96.00      108.58      7.70 o 
   6   6  10       77.89       79.04      7.70 o 
   7   6  10       17.57        9.37      4.41 o 
   8   6  10        2.07        1.80      3.99 o 
   9   6  10      151.58      137.13     11.99 o 
  10   6  10        1.08        1.04      9.37 o 
  -7   7  10       31.18       27.04     10.40 o 
  -6   7  10        0.93        0.00      6.24 o 
  -5   7  10        9.02        3.33      4.16 o 
  -4   7  10      592.79      583.33     20.29 o 
  -3   7  10      112.51      107.94      7.55 o 
  -2   7  10      106.65      110.78      5.46 o 
  -1   7  10      314.63      352.72     12.73 o 
   0   7  10        2.68        7.38      1.95 o 
   1   7  10     5629.66     5552.04     51.23 o 
   2   7  10      203.63      215.91      5.95 o 
   3   7  10      156.88      183.40      5.65 o 
   4   7  10       22.86       29.57      3.03 o 
   5   7  10      211.97      211.44      9.91 o 
   6   7  10      784.89      798.90     20.22 o 
   7   7  10      368.56      408.51     15.07 o 
   8   7  10      227.00      232.23     13.24 o 
   9   7  10      171.14      190.52     14.22 o 
  -7   8  10       71.57      108.19     16.64 o 
  -6   8  10       65.00       66.58     13.53 o 
  -5   8  10        2.15        0.00      5.20 o 
  -4   8  10      489.74      484.76     23.92 o 
  -3   8  10      246.47      225.95     10.22 o 
  -2   8  10       23.01       29.22      3.51 o 
  -1   8  10        0.15        0.35      1.80 o 
   0   8  10      120.02      111.46      7.81 o 
   1   8  10      396.66      401.55      8.71 o 
   2   8  10      156.78      146.33      5.34 o 
   3   8  10      386.53      388.18      8.71 o 
   4   8  10        9.15       10.98      2.80 o 
   5   8  10      863.53      838.60     19.86 o 
   6   8  10       62.44       66.40      6.96 o 
   7   8  10       37.13       44.03      8.84 o 
   8   8  10      225.54      229.94     12.50 o 
   9   8  10        4.97        6.76      6.62 o 
  -6   9  10       30.56       42.65     11.44 o 
  -5   9  10      670.73      726.10     33.29 o 
  -4   9  10      283.51      275.67     19.76 o 
  -3   9  10      731.98      749.35     19.69 o 
  -2   9  10       41.51       46.60      5.75 o 
  -1   9  10      372.23      317.27     15.60 o 
   0   9  10       10.10        8.32      2.94 o 
   1   9  10       63.10       53.40      3.97 o 
   2   9  10       20.57       14.97      2.56 o 
   3   9  10      432.37      419.46      9.45 o 
   4   9  10       71.42       69.13      4.41 o 
   5   9  10        0.34       -2.08      2.49 o 
   6   9  10       53.75       49.25      6.22 o 
   7   9  10        0.06        0.42      3.47 o 
   8   9  10       35.47       24.66      5.89 o 
   9   9  10        9.16       12.87      6.96 o 
  -3  10  10        3.51       -5.20      5.20 o 
  -2  10  10       10.19       11.83      6.76 o 
  -1  10  10       63.15       50.46      5.89 o 
   0  10  10     2293.18     2167.27     34.94 o 
   1  10  10      295.22      309.93     11.97 o 
   2  10  10       45.62       43.35      4.74 o 
   3  10  10      743.99      711.44     13.04 o 
   4  10  10       26.12       19.36      2.88 o 
   5  10  10      115.46      123.56      9.18 o 
   6  10  10       14.20        9.64      3.99 o 
   7  10  10       61.70       51.49      7.36 o 
   8  10  10       11.26        8.74      5.48 o 
   9  10  10        1.59        1.04      6.62 o 
  -5  11  10       93.42      110.27     17.69 o 
  -4  11  10       25.89       29.13     10.40 o 
  -3  11  10        2.53        3.64      4.41 o 
  -2  11  10      141.43      133.49     13.53 o 
  -1  11  10      424.98      407.19     32.76 o 
   0  11  10     1357.18     1315.57     26.48 o 
   1  11  10      170.00      164.14      8.43 o 
   2  11  10      837.84      904.62     56.17 o 
   3  11  10       13.20       12.47      8.32 o 
   4  11  10      210.53      202.70      9.00 o 
   5  11  10        6.66        3.12      5.20 o 
   6  11  10       16.12       14.04      5.14 o 
   7  11  10       17.60       15.88      5.48 o 
   8  11  10        0.08        3.95      5.48 o 
   9  11  10        3.98       -6.62      6.62 o 
  -4  12  10        7.70       10.40      9.37 o 
  -3  12  10       12.25       15.09      5.14 o 
  -2  12  10       20.37       25.97      5.48 o 
  -1  12  10        3.41       -0.58      3.25 o 
   0  12  10       14.67        8.32      3.67 o 
   1  12  10      180.08      170.44      9.75 o 
   2  12  10     2629.88     2585.24     40.70 o 
   3  12  10      363.39      356.09     14.04 o 
   4  12  10        0.25        6.24      3.47 o 
   5  12  10      495.19      499.32     24.97 o 
   6  12  10       47.24       49.93     10.40 o 
   7  12  10       16.65       17.69      8.32 o 
   8  12  10        0.22       -3.12      8.32 o 
   9  12  10        2.54        6.24     11.44 o 
  -3  13  10        0.71        3.12      7.28 o 
  -2  13  10        5.45        5.72      4.41 o 
  -1  13  10      141.88      145.26     22.36 o 
   0  13  10       29.67       36.44      5.89 o 
   1  13  10        9.95        9.45      3.99 o 
   2  13  10       32.53       31.27      5.48 o 
   3  13  10      217.62      197.05     10.75 o 
   4  13  10        0.91        1.04      2.79 o 
   5  13  10       14.63       -1.04      6.24 o 
   6  13  10      117.77       98.82     14.56 o 
   7  13  10        3.38        7.28      8.32 o 
   8  13  10       52.41       47.85     13.53 o 
  -2  14  10       19.96       24.27      6.49 o 
  -1  14  10       71.39       89.99      9.56 o 
   0  14  10        8.45        6.24      4.41 o 
   1  14  10       49.92       49.72      9.37 o 
   2  14  10        4.13        3.12      3.47 o 
   3  14  10       16.12       18.91     10.92 o 
   4  14  10       18.39       18.90      5.00 o 
   5  14  10       73.09       78.02     14.56 o 
   6  14  10        8.33        2.08      8.32 o 
   7  14  10       49.69       72.82     15.60 o 
   8  14  10        0.55       -2.08     11.44 o 
  -2  15  10       19.41       35.36      9.37 o 
  -1  15  10       11.41       14.63      5.75 o 
   0  15  10      317.15      359.67     16.13 o 
   1  15  10        3.24        0.52      4.23 o 
   2  15  10       10.18        3.99      4.23 o 
   3  15  10       26.29       29.75      7.28 o 
   4  15  10        0.10       -3.72      3.72 o 
   5  15  10       40.27       61.37     13.53 o 
   6  15  10        2.21        4.16      9.37 o 
   7  15  10        4.46       26.01     12.48 o 
   0  16  10      236.63      278.60     14.66 o 
   1  16  10       45.54       45.77      7.99 o 
   2  16  10      161.53      179.32     13.18 o 
   3  16  10        1.39        5.28      4.74 o 
   4  16  10      112.66      107.06     10.50 o 
   5  16  10       29.71       31.20     12.48 o 
   2  17  10       80.95       89.46     13.53 o 
   3  17  10       36.34       27.04      9.37 o 
  -2 -14  11        5.18       21.85     13.53 o 
  -4 -13  11       13.65        9.37      8.32 o 
  -3 -13  11        0.44       11.44      7.28 o 
  -2 -13  11       54.28       41.45      8.74 o 
  -1 -13  11      392.75      460.91     19.82 o 
   0 -13  11       50.33       60.39      9.75 o 
   1 -13  11       10.37        4.16      9.37 o 
  -6 -12  11       43.05       62.42     11.44 o 
  -5 -12  11       53.83       48.89     11.44 o 
  -4 -12  11       51.52       56.17     11.44 o 
  -3 -12  11        4.90        2.08      6.24 o 
  -2 -12  11        1.83       -3.28      9.88 o 
  -1 -12  11        3.11        4.55      5.75 o 
   0 -12  11       79.60       95.64     10.75 o 
   1 -12  11        3.78        5.81      8.32 o 
   2 -12  11        2.42        3.25      5.97 o 
  -7 -11  11        2.90       -5.20      5.20 o 
  -6 -11  11       40.99       43.69     10.40 o 
  -5 -11  11       63.48       71.77     12.48 o 
  -4 -11  11       47.14       33.29      9.37 o 
  -3 -11  11       37.52       33.52      6.73 o 
  -2 -11  11      229.67      221.96     13.18 o 
  -1 -11  11        3.34        3.12      6.24 o 
   0 -11  11        8.30        8.32      5.00 o 
   1 -11  11        3.54        0.24      4.74 o 
   2 -11  11       67.96       77.60      9.47 o 
   3 -11  11       56.55       39.21      8.43 o 
  -7 -10  11        0.54        7.28      6.24 o 
  -6 -10  11        0.87       -3.12      5.20 o 
  -5 -10  11       30.57       19.76      7.28 o 
  -4 -10  11        3.86       -3.12      4.16 o 
  -3 -10  11       11.68        9.37      3.99 o 
  -2 -10  11      823.21      841.11     29.64 o 
  -1 -10  11       52.40       57.74      7.36 o 
   0 -10  11       26.31       23.36      5.48 o 
   1 -10  11        8.80       12.32      4.74 o 
   2 -10  11      125.87      119.24     10.50 o 
   3 -10  11        1.02       -1.46      5.48 o 
   4 -10  11       39.22       43.69     12.48 o 
  -8  -9  11      143.50      175.80     19.76 o 
  -7  -9  11       30.85       38.49     10.40 o 
  -6  -9  11      448.55      479.56     24.97 o 
  -5  -9  11       23.11       14.56      6.24 o 
  -4  -9  11        0.77        2.08      4.16 o 
  -3  -9  11        6.51        5.62      3.47 o 
  -2  -9  11       22.76       18.01      4.41 o 
  -1  -9  11       84.48       91.66      8.43 o 
   0  -9  11       67.66       74.85      8.84 o 
   1  -9  11      424.56      388.49     14.96 o 
   2  -9  11      184.82      189.66     11.50 o 
   3  -9  11       52.92       47.90      7.49 o 
   4  -9  11       29.58       23.92     10.40 o 
   5  -9  11       64.14       78.02     14.56 o 
  -8  -8  11       10.72        3.76      5.20 o 
  -7  -8  11        0.17        2.95      4.23 o 
  -6  -8  11      126.84      133.55     10.30 o 
  -5  -8  11       15.97       13.53      4.16 o 
  -4  -8  11      198.46      187.24     16.64 o 
  -3  -8  11       10.52       14.23      5.20 o 
  -2  -8  11        9.60       13.71      3.99 o 
  -1  -8  11       38.31       46.34      5.89 o 
   0  -8  11      160.79      166.69     14.56 o 
   1  -8  11     2428.69     2518.58     61.37 o 
   2  -8  11      738.22      748.98     19.98 o 
   3  -8  11      121.50      122.48      9.91 o 
   4  -8  11      232.21      250.70     22.88 o 
   5  -8  11       17.15       21.85      9.37 o 
   6  -8  11       16.91       22.88      8.32 o 
  -9  -7  11      129.90      151.88     18.72 o 
  -8  -7  11        3.36        7.81      5.14 o 
  -7  -7  11        0.04       -3.12      3.67 o 
  -6  -7  11      476.37      504.20     16.54 o 
  -5  -7  11      115.45      113.31     10.40 o 
  -4  -7  11      145.53      131.95      8.24 o 
  -3  -7  11       16.00       11.56      2.88 o 
  -2  -7  11     1050.50     1043.23     16.65 o 
  -1  -7  11       14.33       23.85      4.74 o 
   0  -7  11       21.93       18.33      4.23 o 
   1  -7  11      160.18      172.10     10.92 o 
   2  -7  11     1221.74     1194.65     25.18 o 
   3  -7  11       45.26       50.98     10.40 o 
   4  -7  11      948.14      990.32     38.49 o 
   5  -7  11      465.54      440.02     26.01 o 
   6  -7  11        2.78        9.37      9.37 o 
  -9  -6  11        5.22        6.22     14.04 o 
  -8  -6  11       12.82       13.00      5.89 o 
  -7  -6  11        2.79       -2.91      3.47 o 
  -6  -6  11        1.99       -0.92      3.64 o 
  -5  -6  11       33.55       31.21      5.48 o 
  -4  -6  11       22.37       20.41      3.67 o 
  -3  -6  11      499.02      489.89     10.93 o 
  -2  -6  11        0.58        1.04      1.60 o 
  -1  -6  11       26.71       26.59      3.03 o 
   0  -6  11       15.45       16.02      2.31 o 
   1  -6  11      188.50      179.22      6.03 o 
   2  -6  11        0.00        2.47      2.67 o 
   3  -6  11        3.89        9.57      3.47 o 
   4  -6  11      634.08      643.92     29.13 o 
   5  -6  11      464.49      442.11     26.01 o 
   6  -6  11       33.91       35.36     10.40 o 
   7  -6  11        7.22        4.16     11.44 o 
  -9  -5  11        4.65       10.40      5.14 o 
  -8  -5  11       10.99       12.76      5.48 o 
  -7  -5  11      192.27      196.09     13.24 o 
  -6  -5  11       45.78       43.86      6.24 o 
  -5  -5  11        0.14        1.43      2.67 o 
  -4  -5  11       10.65        6.76      2.94 o 
  -3  -5  11        1.50        0.00      1.95 o 
  -2  -5  11        2.68        3.31      1.95 o 
  -1  -5  11      199.27      213.04      6.27 o 
   0  -5  11       29.96       19.78      2.70 o 
   1  -5  11        4.12        3.68      2.32 o 
   2  -5  11       12.76        8.10      2.25 o 
   3  -5  11      163.32      153.56      6.56 o 
   4  -5  11        1.69        1.04      4.16 o 
   5  -5  11      219.09      202.84     18.72 o 
   7  -5  11        0.86        1.04     10.40 o 
  -9  -4  11       94.60      120.04     14.04 o 
  -8  -4  11        0.04       -1.74      4.23 o 
  -7  -4  11        3.45        7.63      4.23 o 
  -6  -4  11        9.63        9.88      3.67 o 
  -5  -4  11        0.81       -2.67      2.67 o 
  -4  -4  11     2982.73     2835.97     41.93 o 
  -3  -4  11       24.33       25.75      5.72 o 
  -2  -4  11      230.97      226.49      7.42 o 
  -1  -4  11        6.96        3.12      1.51 o 
   0  -4  11        0.03       -0.45      1.51 o 
   1  -4  11      116.26      120.57      4.95 o 
   2  -4  11        1.85        3.97      2.65 o 
   3  -4  11       37.39       37.97      3.51 o 
   4  -4  11        1.60       -3.12      3.12 o 
   5  -4  11       68.24       68.45      8.84 o 
   6  -4  11        0.36       -0.52      5.72 o 
   7  -4  11       25.95       32.25     11.44 o 
   8  -4  11      100.04      100.90     18.72 o 
  -9  -3  11        3.81        6.76      5.14 o 
  -8  -3  11        0.33       -0.09      4.23 o 
  -7  -3  11        0.86       -2.67      2.67 o 
  -6  -3  11        3.59        7.81      3.67 o 
  -5  -3  11      665.83      630.90     26.53 o 
  -4  -3  11      390.41      362.27     12.12 o 
  -3  -3  11      130.78      126.82      7.25 o 
  -2  -3  11      939.22      932.38     13.73 o 
  -1  -3  11       77.64       71.49      4.20 o 
   0  -3  11        4.49        3.44      1.60 o 
   1  -3  11      902.40      941.39     27.21 o 
   2  -3  11      195.32      178.52      6.08 o 
   3  -3  11      337.10      357.70     10.76 o 
   4  -3  11       56.96       68.80      6.76 o 
   5  -3  11      177.74      187.24     13.53 o 
   6  -3  11      128.95      155.47     12.48 o 
   7  -3  11        7.23       -4.33      7.28 o 
   8  -3  11       55.51       72.95     11.03 o 
  -9  -2  11        4.21        2.97      5.00 o 
  -8  -2  11       35.94       52.13      7.70 o 
  -7  -2  11       27.09       33.64      9.37 o 
  -6  -2  11       15.62       16.64      4.41 o 
  -5  -2  11      741.00      725.47     25.48 o 
  -4  -2  11      872.77      864.68     25.48 o 
  -3  -2  11      182.85      133.62      6.96 o 
  -2  -2  11      235.39      183.39      5.17 o 
  -1  -2  11      414.20      355.82      7.59 o 
   0  -2  11      737.37      750.72     11.80 o 
   1  -2  11      115.78      110.68      4.51 o 
   2  -2  11        0.05        1.67      1.82 o 
   3  -2  11      809.24      775.75     14.89 o 
   4  -2  11        1.33       -2.08      3.12 o 
   5  -2  11      269.23      259.71     11.70 o 
   6  -2  11     1029.27     1050.64     25.71 o 
   7  -2  11      428.97      421.64     17.27 o 
   8  -2  11        3.49        9.74      6.96 o 
   9  -2  11       11.54        8.27     13.00 o 
  -9  -1  11      172.17      159.71     13.24 o 
  -8  -1  11        1.70       -4.51      7.28 o 
  -7  -1  11      117.14      103.08      9.56 o 
  -6  -1  11       36.83       37.59      7.81 o 
  -5  -1  11      222.28      199.00      9.91 o 
  -4  -1  11        0.01       -1.56      3.64 o 
  -3  -1  11       11.60        9.88      2.94 o 
  -2  -1  11      889.35      840.18     11.60 o 
  -1  -1  11      657.40      720.84     13.48 o 
   0  -1  11      549.49      519.02      8.97 o 
   1  -1  11     1123.61     1207.95     18.68 o 
   2  -1  11      449.84      404.12      9.00 o 
   3  -1  11       27.91       40.36      2.99 o 
   4  -1  11        1.11        2.08      2.94 o 
   5  -1  11      363.12      323.46     12.86 o 
   6  -1  11      500.56      496.20     16.92 o 
   7  -1  11      348.81      334.37     22.88 o 
   8  -1  11     1189.34     1270.79     31.99 o 
   9  -1  11        0.14       -2.66      6.49 o 
  -9   0  11       40.93       30.78      9.37 o 
  -8   0  11      113.36      121.72     11.03 o 
  -7   0  11       64.11       57.74      7.36 o 
  -6   0  11       54.74       68.64      7.25 o 
  -5   0  11       72.64       81.90      9.88 o 
  -4   0  11        0.06       -2.08      2.20 o 
  -3   0  11        8.83        8.84      2.94 o 
  -2   0  11       48.93       38.31      2.46 o 
  -1   0  11      408.91      399.75      7.49 o 
   0   0  11       18.40       22.49      2.40 o 
   1   0  11        4.10        4.31      1.51 o 
   2   0  11      758.34      783.29     20.60 o 
   3   0  11      810.13      787.97     10.93 o 
   4   0  11      696.18      672.46     16.54 o 
   5   0  11      357.32      366.69     13.24 o 
   6   0  11        9.11        6.81      3.99 o 
   7   0  11      169.96      169.83     23.41 o 
   8   0  11       38.75       30.77      7.36 o 
   9   0  11        0.25       -0.92      6.49 o 
  -9   1  11        3.03       -1.04      4.41 o 
  -8   1  11        5.65       10.92      8.84 o 
  -7   1  11        7.31        1.56      3.67 o 
  -6   1  11       42.23       33.69      5.48 o 
  -5   1  11      162.68      156.74     11.44 o 
  -4   1  11        0.41       -1.94      2.49 o 
  -3   1  11      784.87      792.50     17.27 o 
  -2   1  11      369.14      343.47      9.91 o 
  -1   1  11      298.74      351.90      6.69 o 
   0   1  11     1093.96     1220.35     14.95 o 
   1   1  11      343.65      392.22      7.49 o 
   2   1  11       59.90       46.60      2.55 o 
   3   1  11     3573.11     3483.20     51.49 o 
   4   1  11      172.68      167.09      8.09 o 
   5   1  11       46.44       44.08      5.48 o 
   6   1  11       18.30       22.83      4.74 o 
   7   1  11       69.34       58.73      7.70 o 
   8   1  11       51.11       66.18     16.13 o 
   9   1  11      209.03      259.27     16.87 o 
  -9   2  11       43.73       58.26     11.44 o 
  -8   2  11        1.56       -2.93      3.99 o 
  -7   2  11        3.81        6.76      3.67 o 
  -6   2  11      120.18       97.88      8.83 o 
  -5   2  11       90.17       69.53      7.81 o 
  -4   2  11       28.59       27.04      4.41 o 
  -3   2  11      273.20      263.75      9.56 o 
  -2   2  11      463.07      458.94      7.33 o 
  -1   2  11       46.94       56.89      5.47 o 
   0   2  11      664.50      746.28     10.93 o 
   1   2  11       40.20       41.60      2.88 o 
   2   2  11       46.86       45.68      3.94 o 
   3   2  11     3474.25     3503.85     45.24 o 
   4   2  11     1078.27     1121.91     22.07 o 
   5   2  11      300.47      299.39     15.60 o 
   6   2  11       52.72       40.60      5.89 o 
   7   2  11      659.48      619.78     19.08 o 
   8   2  11       23.13       21.32      5.89 o 
   9   2  11       14.75       12.59      7.81 o 
  -8   3  11      150.99      196.85     18.20 o 
  -7   3  11        0.74        1.50      4.16 o 
  -6   3  11      102.37       78.24      8.09 o 
  -5   3  11      149.42      138.35     10.30 o 
  -4   3  11      748.47      694.00     17.66 o 
  -3   3  11      649.87      612.19     15.44 o 
  -2   3  11       98.49       90.37      5.91 o 
  -1   3  11     1254.11     1247.77     15.15 o 
   0   3  11       84.89      121.44      4.12 o 
   1   3  11      304.24      332.80      6.73 o 
   2   3  11       11.47       12.68      1.67 o 
   3   3  11      851.31      805.65     16.54 o 
   4   3  11       52.38       46.15      5.14 o 
   5   3  11      593.34      533.95     15.07 o 
   6   3  11        2.61        2.60      2.94 o 
   7   3  11      102.16      102.86      9.18 o 
   8   3  11        8.52        9.37      5.14 o 
   9   3  11        3.85        1.17      7.28 o 
  -8   4  11      407.66      502.13     19.82 o 
  -7   4  11      176.14      214.69     13.00 o 
  -6   4  11       35.27       35.39      5.89 o 
  -5   4  11      317.35      264.56     11.38 o 
  -4   4  11      145.78      136.14      9.18 o 
  -3   4  11       21.49       22.30      3.67 o 
  -2   4  11        7.07       10.30      2.15 o 
  -1   4  11      774.53      918.96     13.01 o 
   0   4  11      385.42      385.62      7.77 o 
   1   4  11     3927.28     4014.47     48.51 o 
   2   4  11       91.97       84.04      3.87 o 
   3   4  11      459.03      416.61     14.56 o 
   4   4  11       57.78       59.60      5.72 o 
   5   4  11      343.92      377.82     12.86 o 
   6   4  11       42.78       41.41      5.89 o 
   7   4  11      198.15      212.00     11.38 o 
   8   4  11      175.60      163.04     12.12 o 
   9   4  11      168.18      171.45     13.91 o 
  -8   5  11        0.01       11.97      7.81 o 
  -7   5  11       45.40       56.61      9.88 o 
  -6   5  11      175.07      180.55     15.60 o 
  -5   5  11      881.94      924.86     22.76 o 
  -4   5  11      178.12      162.76     10.65 o 
  -3   5  11      177.15      164.69      5.93 o 
  -2   5  11       92.00      106.29      5.04 o 
  -1   5  11        1.30        0.89      1.51 o 
   0   5  11      910.38      932.09     22.56 o 
   1   5  11        4.43       15.41      2.15 o 
   2   5  11       96.93       77.91      3.65 o 
   3   5  11      898.79      866.06     11.58 o 
   4   5  11      157.22      157.75      7.70 o 
   5   5  11       83.17       85.97      7.36 o 
   6   5  11      147.73      142.05      9.91 o 
   7   5  11       23.56       29.43      9.37 o 
   8   5  11        1.88        6.42      5.20 o 
   9   5  11       99.76      140.35     12.50 o 
  -7   6  11        2.81        2.08      4.41 o 
  -6   6  11       10.62        3.03      9.88 o 
  -5   6  11       28.56       23.65      5.20 o 
  -4   6  11        0.88       -1.04      2.94 o 
  -3   6  11      809.70      796.20     14.19 o 
  -2   6  11        5.76        8.37      4.92 o 
  -1   6  11       34.76       41.22      3.53 o 
   0   6  11       64.14       74.43      4.38 o 
   1   6  11     1310.23     1297.55     18.80 o 
   2   6  11       15.92       18.12      2.15 o 
   3   6  11      324.64      364.04     12.03 o 
   4   6  11      724.41      707.51     16.54 o 
   5   6  11      190.98      181.80     23.92 o 
   6   6  11       29.74       34.19      8.84 o 
   7   6  11       54.61       36.53      5.89 o 
   8   6  11        2.95        5.62      5.72 o 
   9   6  11      334.53      354.18     20.29 o 
  -7   7  11       38.52       38.49     11.44 o 
  -6   7  11        4.95        0.00      6.24 o 
  -5   7  11       11.40        3.44      5.72 o 
  -4   7  11       48.35       53.86      6.22 o 
  -3   7  11      318.47      290.36      9.35 o 
  -2   7  11      163.48      145.44      6.19 o 
  -1   7  11       48.16       53.02      4.67 o 
   0   7  11        2.45        1.64      1.51 o 
   1   7  11     1790.06     1934.72     33.29 o 
   2   7  11       21.43       19.07      2.78 o 
   3   7  11       50.44       58.40      3.77 o 
   4   7  11     2077.58     2033.37     32.37 o 
   5   7  11      786.20      732.50     22.36 o 
   6   7  11       99.78       93.10      8.09 o 
   7   7  11       22.60       31.10      7.28 o 
   8   7  11       86.05       90.59      9.18 o 
   9   7  11        0.01        1.04      5.89 o 
  -7   8  11      146.10      166.44     19.76 o 
  -6   8  11        7.37        6.24      6.24 o 
  -5   8  11        3.33       -2.08      5.20 o 
  -4   8  11       12.08       16.64      6.24 o 
  -3   8  11       57.63       76.47      5.46 o 
  -2   8  11      351.56      328.66      9.12 o 
  -1   8  11      439.97      477.28     10.48 o 
   0   8  11        4.12        4.92      1.95 o 
   1   8  11       64.88       75.78      4.58 o 
   2   8  11      615.60      628.87     11.66 o 
   3   8  11      145.64      144.98      5.51 o 
   4   8  11       85.40       96.42      4.76 o 
   5   8  11      766.90      762.53     19.13 o 
   6   8  11       22.79       17.53      4.74 o 
   7   8  11      257.18      269.82     12.86 o 
   8   8  11      264.79      306.15     14.33 o 
   9   8  11      201.66      217.49     15.70 o 
  -6   9  11       25.98       37.45     11.44 o 
  -5   9  11      587.15      651.20     31.20 o 
  -4   9  11      555.39      504.52     26.01 o 
  -3   9  11       33.12       39.79      9.37 o 
  -2   9  11        4.49       -2.49      2.49 o 
  -1   9  11      985.15      926.87     28.09 o 
   0   9  11      601.32      610.52     11.63 o 
   1   9  11       46.15       44.16      3.79 o 
   2   9  11        2.41        4.83      1.95 o 
   3   9  11       58.78       53.90      4.37 o 
   4   9  11      150.40      124.25      8.47 o 
   5   9  11        0.79        2.08      2.94 o 
   6   9  11       33.58       26.38      5.14 o 
   7   9  11       13.48       19.97      5.48 o 
   8   9  11        2.94        3.53      4.74 o 
   9   9  11       41.66       47.50      9.88 o 
  -6  10  11       54.25       59.30     12.48 o 
  -5  10  11      170.91      234.06     23.92 o 
  -4  10  11      255.65      252.78     19.76 o 
  -3  10  11       87.54       92.79     10.92 o 
  -2  10  11        0.02       -2.08      4.16 o 
  -1  10  11       33.14       42.73      6.24 o 
   0  10  11      591.42      616.61     16.54 o 
   1  10  11      265.93      249.82      9.91 o 
   2  10  11       28.21       23.49      6.24 o 
   3  10  11        1.54        4.68      2.15 o 
   4  10  11     1522.52     1575.11     29.14 o 
   5  10  11        1.70        2.60      2.94 o 
   6  10  11       10.77        5.20      9.37 o 
   7  10  11       59.91       64.05      7.70 o 
   8  10  11      145.81      153.07     14.04 o 
   9  10  11       66.15       70.05     10.30 o 
  -5  11  11       47.70       66.58     14.56 o 
  -4  11  11        7.27        8.32      7.28 o 
  -3  11  11       42.58       47.85     10.40 o 
  -2  11  11      866.54      811.85     22.03 o 
  -1  11  11       88.65       72.02     11.97 o 
   0  11  11      576.85      557.90     19.25 o 
   1  11  11        7.41        1.69      3.64 o 
   2  11  11       27.97       30.17      4.74 o 
   3  11  11      558.94      546.64     22.36 o 
   4  11  11       48.95       43.96      5.48 o 
   5  11  11      400.76      410.90     21.85 o 
   6  11  11        6.86       10.40      6.24 o 
   7  11  11        7.02       13.45      4.74 o 
   8  11  11        0.03        7.81      5.89 o 
   9  11  11        0.09        1.42      6.96 o 
  -4  12  11        0.35        3.12      8.32 o 
  -3  12  11        2.73        4.16      7.28 o 
  -2  12  11       96.16      110.20      9.91 o 
  -1  12  11      566.43      527.95     17.66 o 
   0  12  11      176.99      165.96     11.03 o 
   1  12  11       33.23       34.61      5.14 o 
   2  12  11      439.61      455.18     14.96 o 
   3  12  11       49.60       38.45      5.48 o 
   4  12  11       24.46       16.04      4.23 o 
   5  12  11      124.97      176.84     16.64 o 
   6  12  11      282.89      275.67     19.76 o 
   7  12  11        1.47       10.40      8.32 o 
   8  12  11        2.36        9.37      9.37 o 
   9  12  11       63.43       68.65     16.64 o 
  -3  13  11       63.74       74.90     12.48 o 
  -2  13  11        3.03        2.00      4.23 o 
  -1  13  11      317.28      335.01     14.71 o 
   0  13  11      532.28      534.15     18.01 o 
   1  13  11       65.35       48.83      6.76 o 
   2  13  11      234.66      204.64     10.22 o 
   3  13  11        0.28       -2.31      3.25 o 
   4  13  11       14.31        6.45      3.47 o 
   5  13  11        7.05       -1.04      5.20 o 
   6  13  11      119.04      134.19     16.64 o 
   7  13  11       11.40        2.08      8.32 o 
   8  13  11      122.13      151.88     19.76 o 
  -2  14  11       27.71       22.60     11.44 o 
  -1  14  11       13.52       11.59      5.00 o 
   0  14  11        8.62        6.41      4.74 o 
   1  14  11       70.90       69.56      7.70 o 
   2  14  11       87.58       66.71      7.70 o 
   3  14  11        6.79       -1.25      3.47 o 
   4  14  11       41.43       51.70     18.72 o 
   5  14  11        4.67       -5.20      7.28 o 
   6  14  11        2.63       -4.16      7.28 o 
   7  14  11        0.02       -3.12      8.32 o 
   8  14  11        0.02       -7.28     11.44 o 
  -2  15  11       43.19       67.61     11.44 o 
  -1  15  11      138.53      146.10     12.12 o 
   0  15  11       35.48       36.15     10.40 o 
   1  15  11       32.78       31.10      6.22 o 
   2  15  11       33.54       31.99      6.22 o 
   3  15  11        1.49       -1.51      6.24 o 
   4  15  11        0.60       -6.24      6.24 o 
   5  15  11       36.62       50.98     12.48 o 
   6  15  11        0.43       -8.32      8.32 o 
   7  15  11       18.73       17.69     12.48 o 
   0  16  11       24.59       30.60      6.22 o 
   1  16  11        0.34        0.16      4.74 o 
   2  16  11       29.09       35.64      7.25 o 
   3  16  11       54.88       42.04      7.70 o 
   4  16  11       67.31       67.61     14.56 o 
   5  16  11      174.23      163.32     19.76 o 
   2  17  11       11.02        2.08      6.24 o 
   3  17  11       28.94       21.85      8.32 o 
  -3 -13  12        7.73        3.12      7.28 o 
  -2 -13  12        9.47       14.35      6.92 o 
  -1 -13  12      736.76      860.29     36.41 o 
   0 -13  12       62.12       57.27     10.65 o 
  -5 -12  12       43.26       38.49      9.37 o 
  -4 -12  12       62.65       66.58     12.48 o 
  -3 -12  12       77.84       67.61     12.48 o 
  -2 -12  12       25.21       25.18      7.25 o 
  -1 -12  12       78.71       69.91      9.75 o 
   0 -12  12      469.87      554.35     20.88 o 
   1 -12  12        6.73        2.77      6.49 o 
   2 -12  12       20.27       14.56      9.37 o 
  -6 -11  12       64.99       52.01     11.44 o 
  -5 -11  12      127.98      117.55     16.64 o 
  -4 -11  12        5.10        3.12      6.24 o 
  -3 -11  12       35.81       31.20      8.32 o 
  -2 -11  12       30.16       31.24      6.62 o 
  -1 -11  12       30.84       38.69      6.96 o 
   0 -11  12      142.52      165.84     12.86 o 
   1 -11  12        2.71        4.09      5.75 o 
   2 -11  12       49.48       59.48      9.47 o 
   3 -11  12      240.59      226.78     23.92 o 
  -7 -10  12        7.80        1.04      6.24 o 
  -6 -10  12      138.29      170.60     18.72 o 
  -5 -10  12       71.00       50.98     10.40 o 
  -4 -10  12       41.33       35.36      8.32 o 
  -3 -10  12       43.89       40.57      9.37 o 
  -2 -10  12       25.64        7.28     10.40 o 
  -1 -10  12       45.75       58.26      7.70 o 
   0 -10  12        3.11       -2.08      4.68 o 
   1 -10  12      128.90      152.18     12.12 o 
   2 -10  12       13.03       12.87      5.75 o 
   3 -10  12       11.62       16.64     10.40 o 
   4 -10  12        7.68        7.28      9.37 o 
  -7  -9  12        0.62       -4.16      5.20 o 
  -6  -9  12        0.88        4.16      6.24 o 
  -5  -9  12        0.67        0.00      5.20 o 
  -4  -9  12      219.91      250.70     17.69 o 
  -3  -9  12      555.57      579.41     26.01 o 
  -2  -9  12      663.43      649.91     18.75 o 
  -1  -9  12        8.26       12.65      5.20 o 
   0  -9  12       25.09       28.66      7.28 o 
   1  -9  12       29.40       27.34     11.44 o 
   2  -9  12        8.27        1.32      3.99 o 
   3  -9  12      107.15       76.98     12.48 o 
   4  -9  12        3.57        0.00      9.37 o 
  -8  -8  12       65.00       62.86     11.97 o 
  -7  -8  12       16.05       10.00      5.20 o 
  -6  -8  12        3.99        4.16      3.67 o 
  -5  -8  12       16.40       16.68      5.20 o 
  -4  -8  12       40.22       38.49      8.32 o 
  -3  -8  12        2.69        8.32      5.20 o 
  -2  -8  12      210.27      182.14      9.56 o 
  -1  -8  12      937.52      957.77     22.42 o 
   0  -8  12      209.25      180.03     10.50 o 
   1  -8  12      408.48      421.34     17.16 o 
   2  -8  12       76.84       78.45      7.99 o 
   3  -8  12       14.41       10.49      5.72 o 
   4  -8  12       36.34       47.85     11.44 o 
   5  -8  12        9.40       11.44      9.37 o 
  -8  -7  12        3.82        0.88      8.84 o 
  -7  -7  12       19.19       20.46     13.53 o 
  -6  -7  12      415.90      459.54     16.54 o 
  -5  -7  12       18.67       17.61      4.16 o 
  -4  -7  12       31.12       26.14      4.74 o 
  -3  -7  12        0.86        0.74      2.49 o 
  -2  -7  12       19.89       14.98      2.38 o 
  -1  -7  12       20.56       14.95      4.16 o 
   0  -7  12        7.38        6.04      3.47 o 
   1  -7  12      199.42      217.81     12.48 o 
   2  -7  12      914.53      949.88     22.48 o 
   3  -7  12        0.11        0.57      6.24 o 
   4  -7  12       20.93       13.53      7.28 o 
   5  -7  12        6.53        5.20      8.32 o 
   6  -7  12       15.50       13.53      8.32 o 
  -9  -6  12        0.05        7.28      8.32 o 
  -8  -6  12       52.44       75.03      9.56 o 
  -7  -6  12       14.79       11.67     10.92 o 
  -6  -6  12       23.85       23.97      5.14 o 
  -5  -6  12       14.03        9.99      8.32 o 
  -4  -6  12       82.54       71.90      6.96 o 
  -3  -6  12      124.03      127.51      7.49 o 
  -2  -6  12        0.21        2.72      1.60 o 
  -1  -6  12        2.86        2.45      2.05 o 
   0  -6  12        7.34        5.60      1.70 o 
   1  -6  12      120.75      124.51      9.37 o 
   2  -6  12       36.49       33.22     10.92 o 
   3  -6  12       40.96       40.34      5.75 o 
   4  -6  12       43.47       42.65      9.37 o 
   5  -6  12       28.04        9.37      7.28 o 
   7  -6  12        1.33        3.12     12.48 o 
  -9  -5  12        2.62        8.32      7.28 o 
  -8  -5  12        9.81        7.14      5.72 o 
  -7  -5  12        6.35       13.02      9.37 o 
  -6  -5  12        1.36        9.37      7.81 o 
  -5  -5  12        0.17        0.60      3.12 o 
  -4  -5  12     1333.59     1329.48     27.04 o 
  -3  -5  12       64.86       50.07      5.72 o 
  -2  -5  12       15.62       12.31      2.25 o 
  -1  -5  12       29.39       36.51      3.37 o 
   0  -5  12        0.10        0.00      1.60 o 
   1  -5  12       59.90       56.58      5.54 o 
   2  -5  12        8.33        6.95      2.25 o 
   3  -5  12      131.38      130.16      6.28 o 
   4  -5  12      332.51      357.85     21.85 o 
   5  -5  12       28.24       30.17      8.32 o 
   6  -5  12       15.06       20.81     10.40 o 
   7  -5  12        6.93       -3.12      9.37 o 
  -9  -4  12        0.03        0.38      3.99 o 
  -8  -4  12       51.41       65.85     12.48 o 
  -7  -4  12       15.58       18.20      5.14 o 
  -6  -4  12      122.12      127.22     12.48 o 
  -5  -4  12       69.07       55.77      6.62 o 
  -4  -4  12      902.63      861.08     21.85 o 
  -3  -4  12      422.39      404.79     21.85 o 
  -2  -4  12        3.66        5.55      1.80 o 
  -1  -4  12      728.64      796.78     14.45 o 
   0  -4  12       38.32       52.47      3.77 o 
   1  -4  12      194.65      191.64     12.56 o 
   2  -4  12      322.32      368.67     21.97 o 
   3  -4  12      127.79      126.12      6.03 o 
   4  -4  12      104.27      105.29      8.84 o 
   5  -4  12        0.28       -1.39      3.25 o 
   6  -4  12       12.35        8.32      8.32 o 
   7  -4  12        4.47       13.53      9.37 o 
   8  -4  12       18.42        0.00     12.48 o 
  -9  -3  12       36.97       24.01      9.37 o 
  -8  -3  12        6.92        7.04      9.88 o 
  -7  -3  12       21.14       23.36      5.48 o 
  -6  -3  12      648.57      572.97     18.01 o 
  -5  -3  12       28.95       23.14      5.20 o 
  -4  -3  12       15.87       20.30      4.41 o 
  -3  -3  12      117.31      123.84      7.25 o 
  -2  -3  12       57.83       61.87      4.12 o 
  -1  -3  12        9.08        8.13      1.95 o 
   0  -3  12     1169.55     1258.98     18.57 o 
   1  -3  12       51.76       52.22      3.87 o 
   2  -3  12     1682.81     1732.63     22.65 o 
   3  -3  12       27.43       26.93      3.29 o 
   4  -3  12       32.90       34.06      5.00 o 
   5  -3  12        0.36        0.47      3.25 o 
   6  -3  12        0.10        6.76      4.41 o 
   7  -3  12      169.57      211.26     15.09 o 
   8  -3  12      182.85      181.01     21.85 o 
  -9  -2  12        8.82       16.13      5.89 o 
  -8  -2  12        5.10        8.11      5.19 o 
  -7  -2  12        9.47        4.33      4.23 o 
  -6  -2  12       98.61       92.96      8.43 o 
  -5  -2  12       55.37       47.40      6.22 o 
  -4  -2  12      151.42      168.60     13.53 o 
  -3  -2  12      403.41      407.87     12.50 o 
  -2  -2  12      231.66      225.50      5.80 o 
  -1  -2  12      184.97      203.86      5.78 o 
   0  -2  12     1256.03     1366.63     17.59 o 
   1  -2  12     1033.50     1048.41     22.03 o 
   2  -2  12      341.79      346.79      7.80 o 
   3  -2  12      304.44      321.61      7.92 o 
   4  -2  12       99.47       86.74      7.70 o 
   5  -2  12        1.35       -0.12      3.25 o 
   6  -2  12       14.69       17.69      5.14 o 
   7  -2  12      326.78      393.74     16.92 o 
   8  -2  12       11.74       20.29      7.36 o 
   9  -2  12      170.08       62.42     18.72 o 
  -9  -1  12      203.10      241.14     16.18 o 
  -8  -1  12        0.42        5.20      4.41 o 
  -7  -1  12       14.59       15.09      4.41 o 
  -6  -1  12        1.57        3.69      3.25 o 
  -5  -1  12        4.97        6.93      3.25 o 
  -4  -1  12      382.64      394.80     13.24 o 
  -3  -1  12      393.80      342.32     11.03 o 
  -2  -1  12       14.11       13.64      1.70 o 
  -1  -1  12       25.33       25.17      6.24 o 
   0  -1  12       30.93       38.51      3.67 o 
   1  -1  12      612.68      643.11     20.81 o 
   2  -1  12       55.06       71.18      6.24 o 
   3  -1  12      320.49      334.24      8.26 o 
   4  -1  12      297.28      303.34     11.38 o 
   5  -1  12       86.22       96.07      8.43 o 
   6  -1  12       84.19      111.97      9.91 o 
   7  -1  12      470.62      506.94     18.75 o 
   8  -1  12       44.37       62.43      9.56 o 
   9  -1  12       84.69       87.41     11.38 o 
  -9   0  12      167.08      178.92     19.76 o 
  -8   0  12       73.17       73.10      9.18 o 
  -7   0  12      174.00      177.57     13.00 o 
  -6   0  12       11.04        7.28      3.67 o 
  -5   0  12      135.33      122.06      9.18 o 
  -4   0  12      330.59      307.67     11.38 o 
  -3   0  12       33.19       26.82      3.99 o 
  -2   0  12      926.37      922.28     11.79 o 
  -1   0  12      342.34      332.86      6.88 o 
   0   0  12      521.08      587.75     10.79 o 
   1   0  12      230.91      254.59      8.02 o 
   2   0  12       31.55       37.57      3.03 o 
   3   0  12      155.83      152.47      4.85 o 
   4   0  12      603.77      628.66     18.72 o 
   5   0  12      341.51      306.59     12.12 o 
   6   0  12      123.96      126.49     10.30 o 
   7   0  12      495.82      523.99     18.75 o 
   8   0  12      446.12      474.11     19.48 o 
   9   0  12       15.75       17.06     13.53 o 
  -9   1  12       20.30        5.20      7.28 o 
  -8   1  12       10.83       14.29      5.48 o 
  -7   1  12       31.69       27.51      5.48 o 
  -6   1  12      316.54      276.06     12.50 o 
  -5   1  12       61.63       43.90      7.28 o 
  -4   1  12      579.72      540.93     15.44 o 
  -3   1  12      438.29      469.80     13.24 o 
  -2   1  12     1995.80     1906.99     29.05 o 
  -1   1  12      851.88      994.16     13.31 o 
   0   1  12      422.83      473.19      8.51 o 
   1   1  12     9613.85    10299.21     86.36 o 
   2   1  12     1177.85     1300.83     15.74 o 
   3   1  12      648.10      645.69     15.07 o 
   4   1  12        5.13        7.28      2.94 o 
   5   1  12      829.64      748.98     19.13 o 
   6   1  12      175.33      173.24     11.38 o 
   7   1  12       31.63       35.04      7.28 o 
   8   1  12       29.78       22.07     10.40 o 
   9   1  12      103.59      101.29     17.16 o 
  -8   2  12        0.74       -0.52      3.67 o 
  -7   2  12       43.90       40.52      6.62 o 
  -6   2  12       76.21       67.73     21.85 o 
  -5   2  12      448.65      445.50     15.07 o 
  -4   2  12      220.15      188.00      9.18 o 
  -3   2  12      167.91      148.06     11.97 o 
  -2   2  12      106.12       86.61      3.98 o 
  -1   2  12      854.92      825.12     11.58 o 
   0   2  12     2218.01     2307.59     24.13 o 
   1   2  12     6302.46     6761.70     69.41 o 
   2   2  12    11463.78    12238.87    101.22 o 
   3   2  12     2327.28     2252.69     33.10 o 
   4   2  12      211.57      187.88      8.83 o 
   5   2  12       47.83       54.82      7.81 o 
   6   2  12        1.74       -0.47      3.25 o 
   7   2  12      117.49      123.38     17.16 o 
   8   2  12      151.91      141.39     12.12 o 
   9   2  12      145.13      161.34     14.56 o 
  10   2  12       47.65       38.49     12.48 o 
  -8   3  12       23.79       28.84      6.22 o 
  -7   3  12        0.31       -0.52      2.94 o 
  -6   3  12        1.24       -1.56      3.64 o 
  -5   3  12     2111.21     1984.46     67.09 o 
  -4   3  12        3.29       -2.60      2.94 o 
  -3   3  12      103.17      110.22     14.04 o 
  -2   3  12      187.73      171.77      4.76 o 
  -1   3  12      105.32       85.02      3.89 o 
   0   3  12       79.05      100.66      4.12 o 
   1   3  12       12.28       18.12      2.15 o 
   2   3  12     3300.30     3544.77     33.65 o 
   3   3  12     4579.77     4630.25     56.27 o 
   4   3  12     1106.50     1101.28     21.69 o 
   5   3  12       19.25        7.28      4.68 o 
   6   3  12        0.60        0.15      2.49 o 
   7   3  12      185.96      207.45     11.97 o 
   8   3  12        4.09        7.28      5.14 o 
   9   3  12      138.36      118.09     12.12 o 
  10   3  12      177.41      190.36     20.81 o 
  -8   4  12       13.74       14.35      8.84 o 
  -7   4  12       14.01       10.73      4.41 o 
  -6   4  12       22.05       19.05      4.74 o 
  -5   4  12      171.83      165.35     11.03 o 
  -4   4  12      332.22      293.52     11.70 o 
  -3   4  12      302.99      299.12     11.03 o 
  -2   4  12      376.09      360.25     11.60 o 
  -1   4  12      100.67       91.26      4.54 o 
   0   4  12       66.30       88.43      4.28 o 
   1   4  12       35.07       31.15      3.66 o 
   2   4  12      505.28      492.32      8.70 o 
   3   4  12      196.30      150.86      7.36 o 
   4   4  12       13.80       14.47      3.99 o 
   5   4  12     1706.08     1655.92     53.05 o 
   6   4  12        0.25        3.59      3.25 o 
   7   4  12       96.30       83.09      8.83 o 
   8   4  12        1.37        9.37      5.00 o 
   9   4  12        6.69       12.76      6.96 o 
  10   4  12        5.46        9.37     11.44 o 
  -8   5  12        5.31       15.45      5.00 o 
  -7   5  12       10.64       11.44      6.76 o 
  -6   5  12      245.09      241.16     14.04 o 
  -5   5  12       24.33       31.20      5.14 o 
  -4   5  12       63.43       59.59      6.62 o 
  -3   5  12      156.49      134.40      8.83 o 
  -2   5  12      118.63      114.70      5.29 o 
  -1   5  12       91.30       96.13      4.52 o 
   0   5  12     4146.50     4196.35     40.40 o 
   1   5  12       31.90       33.11      2.75 o 
   2   5  12       58.04       49.69      6.24 o 
   3   5  12      332.17      293.00      5.87 o 
   4   5  12      173.93      155.21      7.70 o 
   5   5  12      646.98      589.37     18.72 o 
   6   5  12       85.09       88.21      7.99 o 
   7   5  12      339.99      322.20     13.60 o 
   8   5  12      213.52      199.66     17.16 o 
   9   5  12       15.51       11.81      6.22 o 
  10   5  12       19.01       15.60     11.44 o 
  -7   6  12       25.79       20.40      5.89 o 
  -6   6  12        0.95       -3.24      3.25 o 
  -5   6  12        2.47       -0.70      3.25 o 
  -4   6  12      230.40      236.12     10.96 o 
  -3   6  12      572.20      593.89     16.13 o 
  -2   6  12       44.84       51.20      4.47 o 
  -1   6  12       17.18        8.72      2.85 o 
   0   6  12     2378.02     2530.74     27.81 o 
   1   6  12       59.91       46.04      3.74 o 
   2   6  12      445.23      483.85      9.16 o 
   3   6  12      268.24      286.66     10.92 o 
   4   6  12        6.14       11.97      3.67 o 
   5   6  12        3.95        6.24      3.25 o 
   6   6  12        0.08       -1.79      2.49 o 
   7   6  12        4.13        2.28     11.97 o 
   8   6  12      133.18      138.45     12.48 o 
   9   6  12      273.79      291.44     19.25 o 
  10   6  12        1.64       -5.20     10.40 o 
  -7   7  12        3.36       -5.20      6.24 o 
  -6   7  12       52.11       46.82     11.44 o 
  -5   7  12       17.20       20.44      4.23 o 
  -4   7  12      276.50      294.38     11.99 o 
  -3   7  12      739.72      760.51     31.73 o 
  -2   7  12      164.93      169.33      6.80 o 
  -1   7  12      267.26      276.70      7.99 o 
   0   7  12       72.37       79.22      4.99 o 
   1   7  12     1712.93     1759.52     21.82 o 
   2   7  12      220.18      198.73      5.95 o 
   3   7  12        6.63        2.86      1.70 o 
   4   7  12     1496.25     1548.41     27.21 o 
   5   7  12        0.63        3.64      2.94 o 
   6   7  12        1.03        2.42      3.25 o 
   7   7  12       86.07      113.81      9.91 o 
   8   7  12       82.18       88.28      9.18 o 
   9   7  12      363.80      384.30     17.27 o 
  10   7  12      137.24      195.56     21.85 o 
  -6   8  12       16.33       19.76      9.37 o 
  -5   8  12       83.87       87.38     14.56 o 
  -4   8  12      117.12      151.88     16.64 o 
  -3   8  12      397.07      389.92     13.00 o 
  -2   8  12       22.65       25.13      3.61 o 
  -1   8  12       51.97       39.40      3.77 o 
   0   8  12        0.13        0.00      1.80 o 
   1   8  12       33.28       31.96      3.37 o 
   2   8  12      292.50      286.41      7.55 o 
   3   8  12       17.76       17.69      2.56 o 
   4   8  12       25.44       16.55      3.99 o 
   5   8  12     1632.43     1707.91     30.90 o 
   6   8  12       10.26        9.18      3.99 o 
   7   8  12      735.19      728.50     20.95 o 
   8   8  12        1.08        0.19      3.99 o 
   9   8  12       94.70      102.26     11.70 o 
  10   8  12        5.35       21.85     12.48 o 
  -6   9  12        1.29        5.20      8.32 o 
  -5   9  12        5.56        3.12      7.28 o 
  -4   9  12      113.85      118.59     15.60 o 
  -3   9  12      223.71      239.26     16.64 o 
  -2   9  12       60.67       49.97      7.28 o 
  -1   9  12     1178.09     1168.14     23.51 o 
   0   9  12      432.48      442.12     10.10 o 
   1   9  12      118.00      122.37      5.80 o 
   2   9  12      224.24      227.93      6.94 o 
   3   9  12      375.28      359.84     11.30 o 
   4   9  12      193.41      157.47      8.84 o 
   5   9  12      101.30       69.84      7.36 o 
   6   9  12       25.13       29.00      5.72 o 
   7   9  12      129.23      124.24     17.16 o 
   8   9  12      251.52      227.53     15.07 o 
   9   9  12        4.04        3.18      6.22 o 
  10   9  12        1.91        3.12     10.40 o 
  -5  10  12        0.01       -4.16      6.24 o 
  -4  10  12      112.08      146.67     17.69 o 
  -3  10  12       53.50       27.04      8.32 o 
  -2  10  12        5.43        2.42      6.24 o 
  -1  10  12      558.29      542.38     16.13 o 
   0  10  12      115.23      112.89      8.09 o 
   1  10  12      181.92      195.19      9.18 o 
   2  10  12       93.00       79.04     10.55 o 
   3  10  12      343.59      325.86      8.76 o 
   4  10  12       14.45       19.12      5.20 o 
   5  10  12      204.31      227.57     10.65 o 
   6  10  12       38.43       34.60      7.81 o 
   7  10  12        5.71        3.12      5.72 o 
   8  10  12        3.81       -1.49      6.76 o 
   9  10  12       74.15       76.38     10.65 o 
  -5  11  12      250.47      259.02     24.97 o 
  -4  11  12       56.42       35.36     10.40 o 
  -3  11  12      158.36      163.32     17.69 o 
  -2  11  12      135.15      157.16     26.01 o 
  -1  11  12        0.02        8.84      3.67 o 
   0  11  12       55.89       38.84      5.48 o 
   1  11  12      459.37      433.14     13.91 o 
   2  11  12       76.26       60.03      5.89 o 
   3  11  12      639.15      566.45     15.49 o 
   4  11  12      622.05      547.17     23.92 o 
   5  11  12        6.92       12.18      9.37 o 
   6  11  12        7.95        8.80      3.99 o 
   7  11  12      107.27      138.68     12.48 o 
   8  11  12       47.85       80.04     14.04 o 
   9  11  12       43.36       50.05      9.47 o 
  -4  12  12      243.82      224.69     22.88 o 
  -3  12  12        9.99       15.60      7.28 o 
  -2  12  12       40.59       46.99      6.96 o 
  -1  12  12        0.07       -1.04      3.25 o 
   0  12  12       39.88       41.19      6.76 o 
   1  12  12        0.42        1.56      7.81 o 
   2  12  12        2.23        4.68      3.64 o 
   3  12  12        2.01        7.63      3.25 o 
   4  12  12        6.89       11.44      6.24 o 
   5  12  12       89.13      100.90     13.53 o 
   6  12  12      461.18      476.44     24.97 o 
   7  12  12       11.66        8.32      8.32 o 
   8  12  12       36.63       39.53     12.48 o 
   9  12  12       30.73       16.64     12.48 o 
  -3  13  12       12.09       12.48      8.32 o 
  -2  13  12       62.24       47.97     15.09 o 
  -1  13  12      446.93      451.32     17.27 o 
   0  13  12        0.38        6.04      6.24 o 
   1  13  12        1.81        2.42      3.25 o 
   2  13  12       32.55       37.90      5.75 o 
   3  13  12        7.21       11.16      3.99 o 
   4  13  12      594.99      596.06     28.09 o 
   5  13  12       15.41       14.56      8.32 o 
   6  13  12       60.55       45.77     11.44 o 
   7  13  12        1.88       -5.20      9.37 o 
   8  13  12        0.35       -6.24      9.37 o 
  -2  14  12       20.05       32.97      6.62 o 
  -1  14  12       22.64       13.00      5.89 o 
   0  14  12        3.04        5.20      4.41 o 
   1  14  12       56.12       55.70     12.48 o 
   2  14  12        3.23        0.47      3.25 o 
   3  14  12       12.44        4.16      3.99 o 
   4  14  12        9.92        8.32      7.28 o 
   5  14  12        6.36       18.72      9.37 o 
   6  14  12        4.90       -5.20      8.32 o 
   7  14  12       53.72       68.65     14.56 o 
  -1  15  12       22.39       18.79      5.97 o 
   0  15  12       57.00       47.96      7.70 o 
   1  15  12       75.42       73.00      8.74 o 
   2  15  12      123.13      127.24     10.96 o 
   3  15  12       26.19       25.36      7.28 o 
   4  15  12       36.68       40.57     11.44 o 
   5  15  12       10.83       -1.04      9.37 o 
   6  15  12        3.79       -3.12      9.37 o 
   0  16  12       84.13       86.89      9.91 o 
   1  16  12       22.06       23.85     10.92 o 
   2  16  12       20.22       13.53      5.75 o 
   3  16  12      173.69      162.87     12.44 o 
   4  16  12        7.59       -4.16      6.24 o 
   5  16  12      101.44      125.87     18.72 o 
   2  17  12        4.69        2.08      5.20 o 
   3  17  12        1.88       14.56      6.24 o 
  -2 -13  13        0.99        0.00     12.48 o 
  -1 -13  13       95.34       81.14     17.69 o 
  -4 -12  13        1.84       -1.04      6.24 o 
  -3 -12  13       37.03       42.65     10.40 o 
  -2 -12  13        0.10        5.20      5.35 o 
  -1 -12  13       22.05       23.65      7.99 o 
   0 -12  13        0.05        7.83      6.73 o 
   1 -12  13       66.67       81.69     11.24 o 
   2 -12  13       38.23       28.09     10.40 o 
  -6 -11  13        8.90        4.16      5.20 o 
  -5 -11  13      103.51       92.58     14.56 o 
  -4 -11  13       21.47       23.92      9.37 o 
  -3 -11  13       11.11       10.40      7.28 o 
  -2 -11  13      129.60      129.54     11.38 o 
  -1 -11  13       14.68       19.03      5.97 o 
   0 -11  13       59.55       60.51      9.00 o 
   1 -11  13        6.62       13.53      6.49 o 
   2 -11  13       23.49       22.98      7.70 o 
  -6 -10  13      580.66      588.78     30.17 o 
  -5 -10  13        6.19       -2.08      5.20 o 
  -4 -10  13       28.07       20.81      7.28 o 
  -3 -10  13        0.37       -4.16      4.16 o 
  -2 -10  13       16.39       18.65      5.48 o 
  -1 -10  13      154.66      166.93     12.12 o 
   0 -10  13       24.16       21.85      5.48 o 
   1 -10  13        9.11        7.13      5.00 o 
   2 -10  13       19.03       18.72      6.22 o 
   3 -10  13       13.39        8.32     10.40 o 
  -7  -9  13      119.63      164.36     18.72 o 
  -6  -9  13        7.78       -1.04      5.20 o 
  -5  -9  13      719.74      737.54     31.20 o 
  -4  -9  13        4.67        3.12      5.20 o 
  -3  -9  13       17.82       10.40      6.24 o 
  -2  -9  13        0.29        3.64      3.67 o 
  -1  -9  13        6.89        0.00      3.67 o 
   0  -9  13       36.34       33.95      8.84 o 
   1  -9  13      110.44      106.55      9.47 o 
   2  -9  13       41.66       39.41     13.00 o 
   3  -9  13        5.44       -4.16      8.32 o 
   4  -9  13       16.13       23.92     10.40 o 
  -8  -8  13        6.04        9.11      4.23 o 
  -7  -8  13        4.67        6.76      5.72 o 
  -6  -8  13       28.98       32.46      5.72 o 
  -5  -8  13       18.17       37.45      8.32 o 
  -4  -8  13       83.46       78.02     11.44 o 
  -3  -8  13       13.79        4.16      4.16 o 
  -2  -8  13       78.07       47.35      6.22 o 
  -1  -8  13      158.50      155.86     10.65 o 
   0  -8  13        1.73        0.35      2.79 o 
   1  -8  13      146.39      147.30     10.65 o 
   2  -8  13        9.47        6.15      3.99 o 
   3  -8  13       13.33       22.88      9.37 o 
   4  -8  13       16.72        3.12      7.28 o 
   5  -8  13        3.85        7.28      8.32 o 
  -8  -7  13      116.74      126.81     15.60 o 
  -7  -7  13        6.97        9.37      5.20 o 
  -6  -7  13       77.03       69.95      8.09 o 
  -5  -7  13        0.08        2.08      2.94 o 
  -4  -7  13        9.84       12.20      3.25 o 
  -3  -7  13        5.24       16.56      3.25 o 
  -2  -7  13      513.32      515.13     15.44 o 
  -1  -7  13      353.55      371.21     33.81 o 
   0  -7  13      144.92      138.41      9.47 o 
   1  -7  13      260.36      271.59     20.29 o 
   2  -7  13      149.69      169.15     13.53 o 
   3  -7  13        2.37        6.24      7.28 o 
   4  -7  13       13.33       16.64      8.32 o 
   5  -7  13      210.54      189.33     20.81 o 
  -8  -6  13       57.68       66.10     16.64 o 
  -7  -6  13       23.74       27.02      8.84 o 
  -6  -6  13      112.84      114.29      9.91 o 
  -5  -6  13      125.10      118.44     13.00 o 
  -4  -6  13       38.48       48.09      5.48 o 
  -3  -6  13        3.40        4.61      3.12 o 
  -2  -6  13       70.99       73.70      7.57 o 
  -1  -6  13        0.10       -1.12      1.60 o 
   0  -6  13      346.19      330.70     11.30 o 
   1  -6  13       35.24       28.58      4.74 o 
   2  -6  13      249.73      277.82     11.50 o 
   3  -6  13        1.24       -2.91      3.47 o 
   4  -6  13       22.03       27.04      8.32 o 
   5  -6  13       66.59       46.82     11.44 o 
  -8  -5  13      100.62      115.06     11.38 o 
  -7  -5  13       42.51       37.48      6.62 o 
  -6  -5  13      140.42      126.41     10.30 o 
  -5  -5  13      146.82      185.53     18.72 o 
  -4  -5  13      459.87      425.98     29.64 o 
  -3  -5  13       27.19       28.42      4.23 o 
  -2  -5  13        0.07       -1.49      1.58 o 
  -1  -5  13      137.73      138.49      5.76 o 
   0  -5  13      108.97      108.58      5.29 o 
   1  -5  13      368.20      372.28      9.26 o 
   2  -5  13      321.65      341.16      9.26 o 
   3  -5  13       65.60       59.66      4.85 o 
   4  -5  13      249.60      265.26     18.72 o 
   5  -5  13      188.96      157.08     17.69 o 
   6  -5  13       31.64       33.29     11.44 o 
   7  -5  13        2.54       -4.16      9.37 o 
  -9  -4  13       25.39       26.01     10.40 o 
  -8  -4  13        1.06       -3.61      6.24 o 
  -7  -4  13        0.33        0.48      6.24 o 
  -6  -4  13       18.79       12.92      6.76 o 
  -5  -4  13      170.87      181.62     13.00 o 
  -4  -4  13     1668.70     1622.07     29.78 o 
  -3  -4  13     1725.81     1627.57     28.31 o 
  -2  -4  13        3.97        2.96      1.60 o 
  -1  -4  13        0.26       -0.60      1.61 o 
   0  -4  13       17.97       17.98      3.37 o 
   1  -4  13       55.78       45.15      3.97 o 
   2  -4  13       33.38       38.51      3.90 o 
   3  -4  13        7.62        4.86      2.31 o 
   4  -4  13      113.21      104.33     17.16 o 
   5  -4  13      165.65      178.92     13.53 o 
   6  -4  13        8.01        2.08      7.28 o 
   7  -4  13       17.14       41.61     12.48 o 
  -9  -3  13        6.27        7.28      7.28 o 
  -8  -3  13        1.39        3.53      5.20 o 
  -7  -3  13       67.14       59.27      8.84 o 
  -6  -3  13       13.49       17.74      4.41 o 
  -5  -3  13       12.75        5.90      3.25 o 
  -4  -3  13      219.59      207.31     16.64 o 
  -3  -3  13       51.53       44.93      9.88 o 
  -2  -3  13        3.77        4.86      1.80 o 
  -1  -3  13       65.81       71.63      4.38 o 
   0  -3  13      340.08      363.61      8.59 o 
   1  -3  13      268.34      269.60     11.48 o 
   2  -3  13       41.14       36.09      3.51 o 
   3  -3  13      186.27      184.93      6.39 o 
   4  -3  13       22.51       22.45      4.74 o 
   5  -3  13      130.58      176.78     13.00 o 
   6  -3  13        0.00       -1.56      4.41 o 
   7  -3  13       26.40       27.10      7.25 o 
   8  -3  13       94.31       91.55     17.69 o 
  -9  -2  13      125.81      141.47     17.69 o 
  -8  -2  13       80.76       72.97      9.18 o 
  -7  -2  13      133.42      102.86      9.91 o 
  -6  -2  13       74.40       79.94      8.32 o 
  -5  -2  13      489.57      460.84     15.44 o 
  -4  -2  13      452.35      424.55     13.97 o 
  -3  -2  13       84.13       58.55      5.89 o 
  -2  -2  13      218.80      237.51      6.43 o 
  -1  -2  13       54.23       58.83      5.05 o 
   0  -2  13      826.19      910.82     13.78 o 
   1  -2  13      860.55      860.18     13.55 o 
   2  -2  13        7.36        2.80      1.60 o 
   3  -2  13      109.40      104.03     10.40 o 
   4  -2  13       38.60       48.21      6.22 o 
   5  -2  13       44.59       34.46      5.89 o 
   6  -2  13      226.85      275.07     13.60 o 
   7  -2  13      697.84      728.01     23.16 o 
   8  -2  13      155.01      157.51     14.33 o 
  -9  -1  13       95.95      117.55     16.64 o 
  -8  -1  13        8.68        2.51      4.23 o 
  -7  -1  13       46.41       33.28      6.22 o 
  -6  -1  13      225.14      165.82     11.38 o 
  -5  -1  13       84.40       82.13      7.70 o 
  -4  -1  13        1.49        1.79      2.49 o 
  -3  -1  13      119.58      112.64      7.70 o 
  -2  -1  13      109.71      103.53      4.17 o 
  -1  -1  13       69.01       67.10      3.97 o 
   0  -1  13       38.08       29.41      2.75 o 
   1  -1  13      236.99      249.51      6.55 o 
   2  -1  13      374.67      340.75      7.80 o 
   3  -1  13      116.80      104.71      7.70 o 
   4  -1  13       46.85       45.67      5.48 o 
   5  -1  13       58.42       55.71      9.37 o 
   6  -1  13       42.48       36.28      6.22 o 
   7  -1  13      113.96      104.96     10.65 o 
   8  -1  13      100.51       85.97     11.03 o 
   9  -1  13       71.86       65.37     10.50 o 
  -9   0  13        0.96       -3.12      6.24 o 
  -8   0  13        1.51       -0.67      3.99 o 
  -7   0  13      102.40       87.77     20.29 o 
  -6   0  13       34.94       13.05      5.20 o 
  -5   0  13        6.79        1.85      3.25 o 
  -4   0  13       68.54       53.07      5.89 o 
  -3   0  13     2331.81     2289.79     34.94 o 
  -2   0  13       25.49       22.80      2.43 o 
  -1   0  13       18.75       19.43      2.78 o 
   0   0  13      905.50      959.85     13.73 o 
   1   0  13      844.69      864.27     12.68 o 
   2   0  13      226.91      213.78      6.01 o 
   3   0  13      202.99      186.80      8.43 o 
   4   0  13      103.76       91.89     11.44 o 
   5   0  13        9.98        7.81      3.67 o 
   6   0  13       72.45       94.67      8.83 o 
   7   0  13       16.19       21.67      7.81 o 
   8   0  13      137.99      169.03     13.60 o 
   9   0  13       69.18       78.62     10.96 o 
  -8   1  13        9.02        6.72      4.74 o 
  -7   1  13       43.39       38.92      6.22 o 
  -6   1  13        0.21       -1.04      3.12 o 
  -5   1  13      622.97      528.21     35.36 o 
  -4   1  13      151.13      158.63      9.47 o 
  -3   1  13        2.69        3.27      2.49 o 
  -2   1  13      119.89      125.92      3.61 o 
  -1   1  13      197.22      200.17      5.29 o 
   0   1  13      482.31      544.22      9.50 o 
   1   1  13      529.81      566.10     12.80 o 
   2   1  13      158.96      177.67      7.55 o 
   3   1  13     1389.60     1365.85     24.27 o 
   4   1  13       15.38       25.75      4.41 o 
   5   1  13        6.76        4.28      3.64 o 
   6   1  13      137.13      122.09      9.91 o 
   7   1  13      255.77      263.20     13.24 o 
   8   1  13       18.96       19.49      6.96 o 
   9   1  13       39.82       36.79      9.18 o 
  -8   2  13      282.27      292.19     15.07 o 
  -7   2  13        0.17       -3.12      3.25 o 
  -6   2  13       25.62       11.82      3.99 o 
  -5   2  13      189.19      149.42     10.30 o 
  -4   2  13       45.12       29.87      5.14 o 
  -3   2  13      114.11      100.95      7.36 o 
  -2   2  13       79.97      104.38      6.70 o 
  -1   2  13     1875.49     1876.15     21.11 o 
   0   2  13       15.23       12.55      1.95 o 
   1   2  13      213.48      226.74      5.95 o 
   2   2  13        0.02        0.74      2.27 o 
   3   2  13       16.76       21.86      5.72 o 
   4   2  13       89.74       84.21      8.32 o 
   5   2  13       34.71       30.62      9.88 o 
   6   2  13      120.15      136.33     10.30 o 
   7   2  13        5.76        7.81      4.41 o 
   8   2  13        0.32       -0.56      4.74 o 
   9   2  13       14.52        8.54      6.96 o 
  -8   3  13       41.07       35.27      6.73 o 
  -7   3  13      244.06      253.43     13.99 o 
  -6   3  13        5.75        2.08      3.47 o 
  -5   3  13      146.97      145.01     14.56 o 
  -4   3  13      280.22      242.61     10.65 o 
  -3   3  13       73.15       71.36      6.62 o 
  -2   3  13       10.93        7.52      1.70 o 
  -1   3  13       50.64       63.95      3.80 o 
   0   3  13       43.83       55.09      3.51 o 
   1   3  13      124.59      145.18      4.85 o 
   2   3  13     5664.06     5565.74     50.08 o 
   3   3  13     3719.58     3811.80     48.91 o 
   4   3  13        0.17        4.16      2.94 o 
   5   3  13      117.79      102.38      8.43 o 
   6   3  13       11.42       17.53      4.74 o 
   7   3  13       88.97       84.22      8.74 o 
   8   3  13       72.85       83.83      9.47 o 
   9   3  13       18.64       13.53      7.36 o 
  -8   4  13       53.01       59.99      8.24 o 
  -7   4  13        1.34       -1.04      5.20 o 
  -6   4  13       65.16       66.24      7.81 o 
  -5   4  13      200.54      199.21     10.30 o 
  -4   4  13       24.89       22.93      4.41 o 
  -3   4  13      114.57       94.70      7.36 o 
  -2   4  13      155.60      148.03      5.29 o 
  -1   4  13       38.35       45.84      3.51 o 
   0   4  13        1.87        0.91      1.33 o 
   1   4  13       28.48       31.62      2.75 o 
   2   4  13      164.31      143.82      4.65 o 
   3   4  13      766.57      818.56     17.27 o 
   4   4  13      786.68      729.97     35.89 o 
   5   4  13        1.05        0.52      2.94 o 
   6   4  13       73.73       80.15      8.09 o 
   7   4  13       27.27       39.53      6.22 o 
   8   4  13       31.46       38.82      6.96 o 
   9   4  13      159.12      153.51     13.60 o 
  10   4  13        3.30       -4.16     10.40 o 
  -8   5  13        1.99        6.24      6.24 o 
  -7   5  13        0.53        0.67      3.99 o 
  -6   5  13       27.13       23.78      6.24 o 
  -5   5  13      153.69      164.07     10.22 o 
  -4   5  13     1135.99     1117.68     24.63 o 
  -3   5  13     1767.50     1718.84     64.49 o 
  -2   5  13      219.08      249.25      9.95 o 
  -1   5  13       39.75       45.43      3.65 o 
   0   5  13      143.30      135.95      5.56 o 
   1   5  13      189.82      202.22      5.78 o 
   2   5  13        7.34        4.51      1.80 o 
   3   5  13      140.09       90.56     25.48 o 
   4   5  13      177.26      176.08      8.43 o 
   5   5  13      731.94      750.61     18.75 o 
   6   5  13       46.19       46.66      6.22 o 
   7   5  13       23.21       27.13      5.48 o 
   8   5  13       72.31       74.91      8.83 o 
   9   5  13        3.01       -0.07      5.48 o 
  10   5  13       65.48       43.69     13.53 o 
  -7   6  13        2.90        8.32      7.28 o 
  -6   6  13        3.23        1.25      3.47 o 
  -5   6  13      110.66      108.06      9.47 o 
  -4   6  13      117.25      110.22     13.00 o 
  -3   6  13     4116.39     4169.18     58.26 o 
  -2   6  13     1121.45     1099.45     16.81 o 
  -1   6  13       10.71        7.18      2.15 o 
   0   6  13       15.07       13.26      2.40 o 
   1   6  13      174.45      175.21      5.78 o 
   2   6  13      106.79       86.38      4.73 o 
   3   6  13      175.66      157.73      6.29 o 
   4   6  13      921.55      875.19     19.48 o 
   5   6  13       10.18       19.40      4.68 o 
   6   6  13        8.60        7.28      3.67 o 
   7   6  13        0.11        0.52      3.67 o 
   8   6  13      221.80      218.37     13.48 o 
   9   6  13       90.16       90.83     19.25 o 
  10   6  13        4.83       -3.12     10.40 o 
  -7   7  13       14.33       11.44      8.32 o 
  -6   7  13       75.01       71.77     13.53 o 
  -5   7  13        0.84       -2.94      2.94 o 
  -4   7  13       70.14       67.05      7.25 o 
  -3   7  13      154.96      151.52      9.37 o 
  -2   7  13      512.34      493.86     11.13 o 
  -1   7  13        0.96        0.35      1.80 o 
   0   7  13     1011.56     1082.31     16.20 o 
   1   7  13      422.77      407.38     18.54 o 
   2   7  13       22.64       21.30      2.75 o 
   3   7  13      550.40      555.61     10.21 o 
   4   7  13        0.93        1.34      2.49 o 
   5   7  13      174.88      165.50      9.91 o 
   6   7  13       24.45       36.77      5.48 o 
   7   7  13       24.50       27.36      5.48 o 
   8   7  13       80.26       70.88      8.84 o 
   9   7  13       59.35       51.17      8.83 o 
  10   7  13        1.40        8.32     10.40 o 
  -6   8  13        7.79       13.53      8.32 o 
  -5   8  13      747.05      747.94     33.29 o 
  -4   8  13       23.32       24.97      7.28 o 
  -3   8  13      238.21      240.41     10.92 o 
  -2   8  13     1266.40     1248.14     19.48 o 
  -1   8  13        1.98        1.04      1.80 o 
   0   8  13      333.94      277.10      7.77 o 
   1   8  13     1165.16     1187.91     17.40 o 
   2   8  13      126.06      147.19      5.58 o 
   3   8  13        0.08        0.56      1.85 o 
   4   8  13       79.17       85.50     17.16 o 
   5   8  13       69.80       48.83      6.22 o 
   6   8  13        0.09       -0.23      3.25 o 
   7   8  13        1.44        3.12      3.67 o 
   8   8  13       11.67       12.64      4.74 o 
   9   8  13        7.12        3.58      5.75 o 
  10   8  13       26.09       27.04     12.48 o 
  -6   9  13        3.24       10.40      7.28 o 
  -5   9  13       32.36       39.53     10.40 o 
  -4   9  13      130.27      142.51     16.64 o 
  -3   9  13       59.29       67.61     11.44 o 
  -2   9  13      178.65      171.23     15.60 o 
  -1   9  13      404.41      410.81     10.07 o 
   0   9  13       41.91       55.99     12.48 o 
   1   9  13      219.27      218.20      8.03 o 
   2   9  13       99.38       97.33      5.58 o 
   3   9  13        2.24       12.12      2.56 o 
   4   9  13      648.42      647.46     16.87 o 
   5   9  13       44.81       41.57      5.48 o 
   6   9  13        8.95       13.45      3.99 o 
   7   9  13       46.55       51.37      6.96 o 
   8   9  13       63.44       79.41     16.13 o 
   9   9  13        7.50       -5.44      6.22 o 
  -5  10  13        0.19       -5.20      5.20 o 
  -4  10  13        1.26       18.72      9.37 o 
  -3  10  13       58.24       64.49     11.44 o 
  -2  10  13        0.62       -1.04      2.94 o 
  -1  10  13      760.10      696.97     24.97 o 
   0  10  13      750.75      734.25     18.75 o 
   1  10  13      121.34      110.03      7.70 o 
   2  10  13       57.38       55.85      4.38 o 
   3  10  13      467.02      477.89     10.81 o 
   4  10  13       86.14      104.28     12.48 o 
   5  10  13       34.28       27.11      5.72 o 
   6  10  13        2.91        3.01      3.25 o 
   7  10  13        6.09        8.16      4.74 o 
   8  10  13       29.81       41.14     23.92 o 
   9  10  13        0.32       -5.89      5.89 o 
  -2  11  13      191.87      175.06     12.48 o 
  -1  11  13      208.55      177.93     10.50 o 
   0  11  13      876.48      863.14     20.95 o 
   1  11  13      151.38      144.37      9.18 o 
   2  11  13      427.93      426.41     13.48 o 
   3  11  13      327.61      330.74     11.50 o 
   4  11  13      212.28      203.89     15.60 o 
   5  11  13        6.09        7.81      3.67 o 
   6  11  13       22.62       29.21     13.53 o 
   7  11  13       17.38       10.40      5.14 o 
   8  11  13       38.72       43.97      8.43 o 
   9  11  13        1.33       -6.36      6.49 o 
  -4  12  13        0.13        3.12      9.37 o 
  -3  12  13       59.43       55.14     12.48 o 
  -2  12  13       86.09       83.22      9.18 o 
  -1  12  13       73.34       63.44     11.44 o 
   0  12  13       26.53       27.58      5.14 o 
   1  12  13        2.40        1.74      3.25 o 
   2  12  13      752.08      745.53     18.96 o 
   3  12  13      344.41      317.82     17.16 o 
   4  12  13        2.43        2.08      5.20 o 
   5  12  13       25.58       16.64      8.32 o 
   6  12  13       29.73       20.81      8.32 o 
   7  12  13        1.54       -2.08      7.28 o 
   8  12  13        5.22        6.24     10.40 o 
  -3  13  13       74.63       79.06     13.53 o 
  -2  13  13       19.70       21.75     14.04 o 
  -1  13  13       32.45       36.44      6.62 o 
   0  13  13       41.59       37.34      6.22 o 
   1  13  13        0.03        2.08      3.67 o 
   2  13  13       35.50       39.22      8.32 o 
   3  13  13      109.46      121.31      9.00 o 
   4  13  13      852.05      868.61     34.33 o 
   5  13  13      315.94      353.69     21.85 o 
   6  13  13      117.75      122.75     16.64 o 
   7  13  13        3.49        1.04      9.37 o 
   8  13  13        9.14        2.08     10.40 o 
  -2  14  13      130.56      141.47     17.69 o 
  -1  14  13        5.32        6.83      6.76 o 
   0  14  13       86.55       67.19      8.43 o 
   1  14  13       12.88        6.24      4.41 o 
   2  14  13        0.37       -0.38      3.99 o 
   3  14  13        8.57        4.35      3.99 o 
   4  14  13       36.53       37.45      9.37 o 
   5  14  13      109.31      110.27     15.60 o 
   6  14  13        0.18       -8.32      8.32 o 
   7  14  13      108.39      133.15     18.72 o 
  -1  15  13       18.06        9.96      5.00 o 
   0  15  13       32.02       42.90      7.49 o 
   1  15  13        6.56        5.80      6.76 o 
   2  15  13       59.87       52.08      7.49 o 
   3  15  13        7.60        6.56      4.74 o 
   4  15  13       19.57       27.04      9.37 o 
   5  15  13       11.56       13.53      9.37 o 
   6  15  13       31.02       52.01     13.53 o 
   0  16  13       59.95       75.75      9.18 o 
   1  16  13      152.70      167.89     13.18 o 
   2  16  13       33.41       37.23      7.28 o 
   3  16  13       15.73       19.44      5.75 o 
   4  16  13        8.23       18.72      8.32 o 
   5  16  13       16.61       10.40     10.40 o 
   2  17  13       97.33       99.87     14.56 o 
  -4 -12  14        0.08        4.16      7.28 o 
  -3 -12  14       14.22       13.53      8.32 o 
  -2 -12  14       23.06       21.85     10.40 o 
  -1 -12  14        8.21       10.40      7.81 o 
   0 -12  14        0.94        4.10      6.73 o 
   1 -12  14       74.93       75.93     14.56 o 
  -5 -11  14       10.61       15.60      7.28 o 
  -4 -11  14        0.02        0.00      7.28 o 
  -3 -11  14       16.49       21.85      9.37 o 
  -2 -11  14       14.98       10.40      8.32 o 
  -1 -11  14       75.15       73.03      9.47 o 
   0 -11  14       14.89        8.69      6.24 o 
   1 -11  14        0.77        3.37      5.97 o 
   2 -11  14       30.65       23.18      7.49 o 
  -6 -10  14       11.20        8.32      6.24 o 
  -5 -10  14       44.92       54.10     11.44 o 
  -4 -10  14        0.46        5.20      6.24 o 
  -3 -10  14       10.16       11.44      7.28 o 
  -2 -10  14       77.44       96.03      9.91 o 
  -1 -10  14        0.61        0.52      4.23 o 
   0 -10  14        0.00       -2.80      4.41 o 
   1 -10  14        7.67        1.49      5.00 o 
   2 -10  14       44.96       53.91      9.88 o 
   3 -10  14      137.03      126.91     18.72 o 
  -7  -9  14       35.25       37.45     10.40 o 
  -6  -9  14        0.03       -2.08      6.24 o 
  -5  -9  14       47.80       33.29      9.37 o 
  -4  -9  14        4.51       -2.08      5.20 o 
  -3  -9  14        6.49        8.32      6.24 o 
  -2  -9  14      178.22      171.00     12.12 o 
  -1  -9  14       11.13       18.50      4.74 o 
   0  -9  14       33.61       34.59      6.49 o 
   1  -9  14       70.86       84.72      8.83 o 
   2  -9  14       13.02       10.40      9.37 o 
   3  -9  14       14.25        4.16     10.40 o 
   4  -9  14        4.80       11.44     11.44 o 
  -7  -8  14       88.12       75.93      8.24 o 
  -6  -8  14       14.80       18.72      7.28 o 
  -5  -8  14       78.67       70.74     12.48 o 
  -4  -8  14       31.30       41.61      9.37 o 
  -3  -8  14       15.50       20.81      7.28 o 
  -2  -8  14      112.40      110.19     19.25 o 
  -1  -8  14        6.24        7.81      4.41 o 
   0  -8  14        2.21        5.20      3.47 o 
   1  -8  14      124.26      130.13     10.22 o 
   2  -8  14      143.72      142.14     11.44 o 
   3  -8  14      110.84      132.11     16.64 o 
   4  -8  14       27.03       14.56     10.40 o 
   5  -8  14       25.97       18.72     10.40 o 
  -8  -7  14        3.65        8.32      6.24 o 
  -7  -7  14        1.65        2.60      4.41 o 
  -6  -7  14      447.82      480.38     17.27 o 
  -5  -7  14       39.94       40.29      6.24 o 
  -4  -7  14       64.79       75.79      6.96 o 
  -3  -7  14       11.73       16.99      3.47 o 
  -2  -7  14      149.92      147.52     13.00 o 
  -1  -7  14       41.39       45.82     11.44 o 
   0  -7  14       55.93       74.77      7.25 o 
   1  -7  14        1.54        1.56      6.76 o 
   2  -7  14      322.18      346.34     13.74 o 
   3  -7  14      226.19      245.50     18.72 o 
   4  -7  14       84.71      105.06     15.60 o 
   5  -7  14        1.28       -2.08      7.28 o 
  -8  -6  14       71.48       80.54      9.47 o 
  -7  -6  14       14.83       22.75     13.53 o 
  -6  -6  14       61.03       57.80      7.25 o 
  -5  -6  14      108.02      105.16      9.18 o 
  -4  -6  14      230.42      242.36     25.48 o 
  -3  -6  14      115.15      115.81     15.09 o 
  -2  -6  14      159.91      185.39     15.39 o 
  -1  -6  14      337.48      326.50      8.88 o 
   0  -6  14       82.04       80.43      4.73 o 
   1  -6  14       98.93      110.03      8.74 o 
   2  -6  14       40.91       27.98      5.20 o 
   3  -6  14      189.18      242.38     17.69 o 
   4  -6  14      279.19      337.04     22.88 o 
   5  -6  14      205.85      200.77     20.81 o 
   6  -6  14       53.17       55.14     14.56 o 
  -8  -5  14      136.57      146.04     12.86 o 
  -7  -5  14       12.52       17.75      5.75 o 
  -6  -5  14        0.34        5.20      5.72 o 
  -5  -5  14       15.03       14.13      3.67 o 
  -4  -5  14        0.07        3.12      3.12 o 
  -3  -5  14       21.36       39.30      8.32 o 
  -2  -5  14      241.85      257.28      7.99 o 
  -1  -5  14       37.64       30.45      3.65 o 
   0  -5  14      111.56      101.72      5.13 o 
   1  -5  14     1607.97     1673.95     23.01 o 
   2  -5  14       22.17       21.16      4.58 o 
   3  -5  14        1.52       -2.08      6.24 o 
   4  -5  14       13.97        7.28      6.24 o 
   6  -5  14      123.08      151.88     19.76 o 
   7  -5  14       11.65       15.60     11.44 o 
  -8  -4  14        0.00        5.13      5.48 o 
  -7  -4  14      301.56      325.51     15.07 o 
  -6  -4  14       48.04       43.38     15.60 o 
  -5  -4  14      381.49      352.65     13.60 o 
  -4  -4  14       12.08       12.01      5.20 o 
  -3  -4  14       36.06       33.17      5.14 o 
  -2  -4  14      174.78      163.07      7.30 o 
  -1  -4  14       33.44       32.22      4.17 o 
   0  -4  14      191.30      218.92      7.72 o 
   1  -4  14      145.94      170.32     13.18 o 
   2  -4  14      162.82      163.16      6.56 o 
   3  -4  14      112.38      146.67      9.00 o 
   4  -4  14        3.99        1.62      3.25 o 
   5  -4  14       18.77       18.57      8.32 o 
   6  -4  14        3.60       -6.24      6.24 o 
   7  -4  14       40.64       35.36     13.53 o 
  -8  -3  14        0.95        1.76      4.74 o 
  -7  -3  14       14.25       21.32      5.89 o 
  -6  -3  14        8.20        4.16      3.25 o 
  -5  -3  14       97.00       76.81      7.70 o 
  -4  -3  14       11.07       20.27      4.41 o 
  -3  -3  14       18.58       18.34      3.67 o 
  -2  -3  14      205.20      195.34      7.41 o 
  -1  -3  14        9.24        6.15      2.18 o 
   0  -3  14       12.26       11.97      2.25 o 
   1  -3  14      153.15      147.12      5.85 o 
   2  -3  14      150.30      150.75      6.59 o 
   3  -3  14      356.47      364.48     12.44 o 
   4  -3  14       12.61        7.28      4.16 o 
   5  -3  14       15.85       14.89      4.74 o 
   6  -3  14      120.29      137.60     11.77 o 
   7  -3  14        0.19       -5.00      5.00 o 
   8  -3  14       13.42       30.17     13.53 o 
  -8  -2  14        5.97        3.44      4.74 o 
  -7  -2  14        0.01        1.61      3.99 o 
  -6  -2  14       47.67       53.45      6.96 o 
  -5  -2  14      304.79      309.72     12.50 o 
  -4  -2  14     1854.09     1709.08     30.90 o 
  -3  -2  14      580.22      544.76     15.07 o 
  -2  -2  14      108.15       98.73      9.37 o 
  -1  -2  14     1156.15     1150.38     16.32 o 
   0  -2  14      119.87      126.96      4.99 o 
   1  -2  14      386.69      352.83      8.51 o 
   2  -2  14       91.87       81.61      4.90 o 
   3  -2  14        4.17        9.37      4.16 o 
   4  -2  14       84.82       97.79      8.09 o 
   5  -2  14       27.69       23.47      5.48 o 
   6  -2  14       18.65       19.76      5.89 o 
   7  -2  14        6.83       18.14      6.49 o 
   8  -2  14        2.15       -1.56      8.84 o 
  -8  -1  14       80.80      100.11     18.72 o 
  -7  -1  14        0.91        1.30      4.23 o 
  -6  -1  14       21.80       30.00      5.72 o 
  -5  -1  14       33.57       44.45      6.76 o 
  -4  -1  14       48.52       41.55      7.81 o 
  -3  -1  14       38.86       39.18      5.14 o 
  -2  -1  14        0.00       -1.56      2.09 o 
  -1  -1  14       31.40       27.03      2.75 o 
   0  -1  14       58.55       57.36      5.11 o 
   1  -1  14      233.54      224.18      6.27 o 
   2  -1  14       74.72       83.19      4.65 o 
   3  -1  14      225.88      242.80      9.91 o 
   4  -1  14      272.51      293.04     14.56 o 
   5  -1  14      324.83      289.14     23.92 o 
   6  -1  14        4.47        3.03      3.99 o 
   7  -1  14       18.53       26.34      6.96 o 
   8  -1  14       97.86       99.02     11.70 o 
  -8   0  14       17.40       15.39      5.19 o 
  -7   0  14        3.81        8.76      6.76 o 
  -6   0  14        3.87       -2.42      3.25 o 
  -5   0  14      183.93      155.61     11.97 o 
  -4   0  14      453.01      429.56     14.04 o 
  -3   0  14       82.12       62.78      6.22 o 
  -2   0  14       13.09       14.06      2.94 o 
  -1   0  14      859.68      843.09     12.83 o 
   0   0  14      408.03      478.59      9.37 o 
   1   0  14       37.32       46.72      3.37 o 
   2   0  14       87.17      102.99      4.65 o 
   3   0  14      536.65      539.82     22.88 o 
   4   0  14       46.32       46.09      5.48 o 
   5   0  14       49.94       63.26      7.36 o 
   6   0  14       25.45       31.76      5.89 o 
   7   0  14       97.56       81.48      9.56 o 
   8   0  14       39.88       41.21      8.43 o 
   9   0  14       18.14        7.39     13.53 o 
  -8   1  14        0.54       -4.23      4.23 o 
  -7   1  14       52.32       66.84      8.09 o 
  -6   1  14       96.79       84.63      8.43 o 
  -5   1  14     1083.72      963.24     31.20 o 
  -4   1  14      896.47      763.79     19.48 o 
  -3   1  14      195.63      209.22     15.60 o 
  -2   1  14      577.37      568.15     14.33 o 
  -1   1  14      132.55      136.19      4.90 o 
   0   1  14      426.85      431.02     10.94 o 
   1   1  14       64.95       71.10      4.12 o 
   2   1  14       31.29       29.16      2.75 o 
   3   1  14       36.76       30.77      4.41 o 
   4   1  14        0.86        2.99      2.67 o 
   5   1  14      170.49      169.71     10.22 o 
   6   1  14        5.04       12.48      4.41 o 
   7   1  14        0.09       -0.19      7.81 o 
   8   1  14       77.22      107.38     13.00 o 
   9   1  14       23.94       11.28      7.25 o 
  -8   2  14       16.74       19.76      5.89 o 
  -7   2  14        4.11        7.38      4.68 o 
  -6   2  14        2.27       -0.30      2.49 o 
  -5   2  14       69.41       67.52     15.09 o 
  -4   2  14       56.08       56.70      6.62 o 
  -3   2  14        3.09        4.59      9.88 o 
  -2   2  14       13.96       17.75      3.67 o 
  -1   2  14      907.36      905.20     21.29 o 
   0   2  14       21.70       29.64      3.00 o 
   1   2  14       79.75       81.66      7.23 o 
   2   2  14     1304.01     1298.83     16.37 o 
   3   2  14      651.60      703.76     16.18 o 
   4   2  14        8.09        0.74      2.49 o 
   5   2  14       81.97       82.81      8.84 o 
   6   2  14       34.16       32.84      5.89 o 
   7   2  14      172.57      179.98     19.76 o 
   8   2  14       11.65        9.37      5.89 o 
   9   2  14       20.36       18.28      9.37 o 
  -8   3  14      161.40      182.36     14.33 o 
  -7   3  14        0.76        4.16      5.20 o 
  -6   3  14        5.36        3.33      4.16 o 
  -5   3  14       32.20       22.44      5.20 o 
  -4   3  14       15.21       10.92      3.67 o 
  -3   3  14       75.12       66.09      6.62 o 
  -2   3  14      235.92      238.76      9.56 o 
  -1   3  14      571.41      558.32     10.06 o 
   0   3  14       80.00       91.04      4.41 o 
   1   3  14      238.93      236.28      6.08 o 
   2   3  14       28.78       36.77      3.27 o 
   3   3  14      288.39      298.44     16.64 o 
   4   3  14      226.25      227.82      9.56 o 
   5   3  14      612.25      579.74     20.29 o 
   6   3  14      921.49      949.38     23.51 o 
   7   3  14        0.16        2.65      5.20 o 
   8   3  14        1.39        3.44      4.74 o 
   9   3  14        0.06        5.31      6.49 o 
  -8   4  14        1.77       -3.99      3.99 o 
  -7   4  14       11.61        7.85      6.24 o 
  -6   4  14       77.83       87.02      8.83 o 
  -5   4  14        3.64       -1.56      4.68 o 
  -4   4  14        3.13        5.20      3.67 o 
  -3   4  14      202.28      184.12      9.18 o 
  -2   4  14      367.63      337.74     11.77 o 
  -1   4  14      504.17      453.14      9.18 o 
   0   4  14        0.92        2.88      1.60 o 
   1   4  14     1222.19     1218.33     16.28 o 
   2   4  14       27.72       29.82      2.88 o 
   3   4  14       13.35       15.64      3.67 o 
   4   4  14       36.61       35.17      5.72 o 
   5   4  14      323.84      289.64     15.09 o 
   6   4  14      203.36      220.84     11.38 o 
   7   4  14      144.06      133.16     11.03 o 
   8   4  14      240.04      247.36     27.04 o 
   9   4  14        1.17        1.39      5.48 o 
  -8   5  14        1.26       10.40      7.28 o 
  -7   5  14        0.00       -3.12      6.24 o 
  -6   5  14       60.71       65.48     18.20 o 
  -5   5  14      150.87      157.28     19.76 o 
  -4   5  14       58.95       47.71      7.81 o 
  -3   5  14      294.13      304.09     27.04 o 
  -2   5  14        4.58        3.12      1.70 o 
  -1   5  14      200.98      209.60      6.43 o 
   0   5  14      530.93      535.10     10.53 o 
   1   5  14      198.42      197.33      5.95 o 
   2   5  14        2.17        1.30      1.33 o 
   3   5  14      221.12      208.58      8.83 o 
   4   5  14      496.14      520.39     20.29 o 
   5   5  14        6.60        5.83      7.28 o 
   6   5  14       12.83        8.70      7.28 o 
   7   5  14       97.31       79.21     13.53 o 
   8   5  14        3.77       -0.48      3.99 o 
   9   5  14        1.30        0.00      5.89 o 
  -7   6  14        0.49        6.64      5.20 o 
  -6   6  14      148.58      153.48     23.92 o 
  -5   6  14       49.01       33.82      5.75 o 
  -4   6  14      929.46      940.12     37.45 o 
  -3   6  14     3921.83     3964.97     54.77 o 
  -2   6  14     1602.13     1636.14     22.00 o 
  -1   6  14       84.13       74.80      5.42 o 
   0   6  14      227.83      217.28      6.55 o 
   1   6  14      898.43      915.69     14.39 o 
   2   6  14       15.18        5.72      3.64 o 
   3   6  14      734.46      673.57     16.18 o 
   4   6  14      166.06      139.02      9.18 o 
   5   6  14       46.64       46.67      7.81 o 
   6   6  14       29.37       30.77      5.48 o 
   7   6  14       25.62       22.36     10.92 o 
   8   6  14       88.01       88.85     13.00 o 
   9   6  14       36.18       44.58      8.09 o 
  -7   7  14       10.32        9.37      7.28 o 
  -6   7  14        9.27       -2.08      6.24 o 
  -5   7  14       13.93       14.56      4.23 o 
  -4   7  14        0.32        2.66      4.16 o 
  -3   7  14       84.91       88.39      9.37 o 
  -2   7  14      724.80      678.18     21.32 o 
  -1   7  14       90.39       87.52      5.34 o 
   0   7  14       25.54       21.77      3.94 o 
   1   7  14      117.36      132.39      5.40 o 
   2   7  14        0.04        0.00      1.80 o 
   3   7  14        0.24        0.89      2.49 o 
   4   7  14      481.42      494.12     14.71 o 
   5   7  14      549.51      561.32     39.53 o 
   6   7  14      153.99      148.45     16.64 o 
   7   7  14        0.06        2.55      6.24 o 
   8   7  14       98.40      101.70     12.48 o 
   9   7  14       15.46       14.04      6.62 o 
  -6   8  14       51.41       46.82     12.48 o 
  -5   8  14        3.91        3.12      6.24 o 
  -4   8  14        1.85        8.32      6.24 o 
  -3   8  14      450.22      433.19     36.41 o 
  -2   8  14      408.51      415.13     10.48 o 
  -1   8  14      429.45      443.41     10.84 o 
   0   8  14       14.96       20.22      3.17 o 
   1   8  14       21.82       13.41      3.25 o 
   2   8  14        0.00        1.04      1.80 o 
   3   8  14       24.30       29.71      3.13 o 
   4   8  14       70.27       93.21      9.88 o 
   5   8  14      135.05      140.76      9.91 o 
   6   8  14       77.02       65.46      7.70 o 
   7   8  14      152.41      159.60     19.25 o 
   8   8  14      197.11      176.34     13.24 o 
   9   8  14        3.55       -3.33      5.48 o 
  -6   9  14        5.22       -2.08      6.24 o 
  -5   9  14        1.49        6.24      6.24 o 
  -4   9  14       43.85       47.85     10.40 o 
  -3   9  14        0.83        0.00      4.16 o 
  -2   9  14        1.41       -0.52      2.94 o 
  -1   9  14       25.46       27.73      3.51 o 
   0   9  14       40.97       43.41      3.97 o 
   1   9  14      277.27      267.79      7.94 o 
   2   9  14      660.58      678.94     15.13 o 
   3   9  14        6.54        7.01      2.25 o 
   4   9  14      582.18      568.80     15.80 o 
   5   9  14       43.42       45.79      5.89 o 
   6   9  14        5.96        9.93      3.99 o 
   7   9  14       12.09       12.93      5.00 o 
   8   9  14      941.75     1035.16     27.93 o 
   9   9  14       97.83       80.72     17.69 o 
  -5  10  14        3.28        8.32      8.32 o 
  -4  10  14       13.77       13.53      7.28 o 
  -3  10  14      308.25      311.03     20.81 o 
  -2  10  14        1.37        2.08      3.12 o 
  -1  10  14      105.06       93.90     13.00 o 
   0  10  14      389.64      349.13     12.50 o 
   1  10  14       21.10       27.04      4.41 o 
   2  10  14       73.71       87.85      5.34 o 
   3  10  14       14.63       21.62      4.61 o 
   4  10  14       17.73       12.11      7.28 o 
   5  10  14        6.75       -0.70      3.25 o 
   6  10  14       19.66       25.45      4.74 o 
   7  10  14       29.77       36.46      7.81 o 
   8  10  14       26.14       18.29      6.22 o 
   9  10  14       62.02       37.19     18.20 o 
  -4  11  14       30.67       10.40      9.37 o 
  -1  11  14       46.47       34.27      6.76 o 
   0  11  14        0.24        2.60      3.64 o 
   1  11  14      250.91      236.01     10.65 o 
   2  11  14      128.36      107.88     15.09 o 
   3  11  14      134.24      123.36      8.24 o 
   4  11  14      445.00      461.09     14.66 o 
   5  11  14       71.11       65.75      7.25 o 
   6  11  14       13.62        8.49      5.20 o 
   7  11  14      134.05      141.72     15.09 o 
   8  11  14       20.28       25.83      9.88 o 
   9  11  14       49.88       54.26     10.92 o 
  -4  12  14        0.35       -4.16      6.24 o 
  -3  12  14       46.27       39.53     10.40 o 
  -2  12  14       26.68       21.85      8.32 o 
  -1  12  14      710.34      733.82     20.95 o 
   0  12  14       15.77       12.48      4.41 o 
   1  12  14       54.60       54.20     11.44 o 
   2  12  14      339.80      341.32     16.13 o 
   3  12  14       54.90       61.19      6.49 o 
   4  12  14        2.08       -2.08      5.20 o 
   5  12  14       22.14       17.69      8.32 o 
   6  12  14        6.28       -5.20      5.20 o 
   7  12  14       22.22        5.20      9.37 o 
   8  12  14       35.30       31.20     11.44 o 
  -3  13  14        0.47        0.00      7.28 o 
  -2  13  14        1.17       -6.24      6.24 o 
  -1  13  14       70.55       68.24      8.09 o 
   0  13  14        0.00        2.60      3.67 o 
   1  13  14      266.24      258.05     12.12 o 
   2  13  14       46.20       31.48      5.72 o 
   3  13  14       98.37      107.87      8.74 o 
   4  13  14      132.21      114.43     14.56 o 
   5  13  14       12.29       18.72      8.32 o 
   6  13  14       19.87       20.81      9.37 o 
   7  13  14        2.03        3.12      9.37 o 
   8  13  14        6.85       12.48     11.44 o 
  -2  14  14        6.04       12.48      8.32 o 
  -1  14  14        2.22        2.56      4.74 o 
   0  14  14        6.21        6.96      4.74 o 
   1  14  14       14.27       11.74      5.00 o 
   2  14  14        6.42        3.12      7.28 o 
   3  14  14        0.10       -1.04      3.47 o 
   4  14  14       17.84       19.76      8.32 o 
   5  14  14       14.85       21.85      9.37 o 
   6  14  14       44.37       43.69     11.44 o 
   7  14  14       12.71       13.53     10.40 o 
  -1  15  14        3.55       -1.04      6.24 o 
   0  15  14        6.38        0.74      5.72 o 
   1  15  14        3.22       -2.08      8.32 o 
   2  15  14        1.45       -2.91      3.47 o 
   3  15  14       35.40       24.97      9.37 o 
   4  15  14      251.64      250.70     22.88 o 
   5  15  14       10.17        3.12      8.32 o 
   6  15  14        0.69       -5.20      8.32 o 
   0  16  14       72.68       80.15      9.56 o 
   1  16  14       72.21       66.74     14.04 o 
   2  16  14        0.88       -0.35      4.23 o 
   3  16  14        3.09        2.08      7.28 o 
   4  16  14      241.91      296.47     22.88 o 
   2  17  14      255.40      299.59     20.81 o 
  -2 -12  15      100.75      127.95     17.69 o 
  -1 -12  15      342.55      343.28     23.92 o 
   0 -12  15       27.49       32.21      9.00 o 
   1 -12  15        0.27       -6.24      7.28 o 
  -4 -11  15       42.34       39.53     11.44 o 
  -3 -11  15        7.41        7.28      7.28 o 
  -2 -11  15      100.92      117.55     15.60 o 
  -1 -11  15       28.98       37.29      8.24 o 
   0 -11  15      417.52      485.79     27.04 o 
   1 -11  15        2.43        5.42      6.96 o 
  -6 -10  15      122.72      159.16     18.72 o 
  -5 -10  15        7.62        7.28      7.28 o 
  -4 -10  15       81.15       83.22     14.56 o 
  -3 -10  15       16.43       22.88      8.32 o 
  -2 -10  15       14.87        9.37      7.28 o 
  -1 -10  15       60.93       62.27     20.81 o 
   0 -10  15       15.17       22.88      6.49 o 
   1 -10  15       16.01       14.62      7.25 o 
   2 -10  15        2.45       10.40     10.40 o 
  -6  -9  15        4.25        9.37      8.32 o 
  -5  -9  15        0.47        2.08      6.24 o 
  -4  -9  15        5.04        3.12      6.24 o 
  -3  -9  15       57.93       93.62     13.53 o 
  -2  -9  15      401.70      421.30     22.88 o 
  -1  -9  15       49.24       44.54      6.96 o 
   0  -9  15        0.26        7.72      6.76 o 
   1  -9  15        8.95        5.36      4.74 o 
   2  -9  15       41.36       60.58      8.43 o 
   3  -9  15        9.97       -8.32      8.32 o 
  -7  -8  15       21.12        3.12      6.24 o 
  -6  -8  15       29.95       39.53     10.40 o 
  -5  -8  15       50.13       42.65     10.40 o 
  -4  -8  15        0.01        5.20      5.20 o 
  -3  -8  15      265.54      256.94     17.69 o 
  -2  -8  15      162.13      149.79     15.60 o 
  -1  -8  15      139.85      129.64      9.91 o 
   0  -8  15      226.72      233.82     14.56 o 
   1  -8  15      440.67      497.26     17.18 o 
   2  -8  15       34.82       31.24      6.49 o 
   3  -8  15        2.18        9.37      9.37 o 
   4  -8  15        0.55        3.12      8.32 o 
  -7  -7  15       32.16       37.15      6.62 o 
  -6  -7  15      123.72      153.32     11.70 o 
  -5  -7  15       41.80       46.31      6.24 o 
  -4  -7  15       26.65       29.33      4.74 o 
  -3  -7  15       35.97       44.39      8.32 o 
  -2  -7  15       88.73      118.59     13.53 o 
  -1  -7  15      121.20      101.80      8.43 o 
   0  -7  15      129.57      123.08      9.18 o 
   1  -7  15      345.36      322.59     13.18 o 
   2  -7  15      771.09      820.33     21.47 o 
   3  -7  15      103.93      114.43     15.60 o 
   4  -7  15      131.06      153.95     18.72 o 
   5  -7  15       48.64       28.09     11.44 o 
  -8  -6  15        0.81       -1.04      3.99 o 
  -7  -6  15      122.10      115.17     10.96 o 
  -6  -6  15      290.52      310.88     14.33 o 
  -5  -6  15      158.83      184.15     13.00 o 
  -4  -6  15      156.87      179.49     15.60 o 
  -3  -6  15        2.14        2.82      2.49 o 
  -2  -6  15       94.46       87.35      7.25 o 
  -1  -6  15        8.07        6.21      4.40 o 
   0  -6  15       92.84       89.44      8.32 o 
   1  -6  15       29.64       28.45      9.37 o 
   2  -6  15      747.64      789.33     20.24 o 
   3  -6  15      249.12      295.43     20.81 o 
   4  -6  15        9.03        6.24      7.28 o 
   5  -6  15        0.71        6.24      8.32 o 
   6  -6  15       58.50       58.26     14.56 o 
  -8  -5  15        1.70       12.48      5.14 o 
  -7  -5  15        4.64       -1.56      4.23 o 
  -6  -5  15       20.15       19.76      5.14 o 
  -5  -5  15        2.60        1.56      2.94 o 
  -4  -5  15      106.54      111.31      8.74 o 
  -3  -5  15      932.89      940.82     21.29 o 
  -2  -5  15        4.20       -0.52      4.68 o 
  -1  -5  15      129.60      152.29      7.99 o 
   0  -5  15        3.58        8.65      2.25 o 
   1  -5  15      518.97      503.32     11.42 o 
   2  -5  15       46.80       38.44      4.23 o 
   3  -5  15      454.18      475.39     23.92 o 
   4  -5  15        2.07        4.16      6.24 o 
   6  -5  15        0.01       -7.28      9.37 o 
  -8  -4  15        1.15        0.00      6.76 o 
  -7  -4  15       81.87      106.59     10.65 o 
  -6  -4  15       21.96       21.49      5.72 o 
  -5  -4  15       58.44       55.86      6.96 o 
  -4  -4  15       95.73       73.96      7.36 o 
  -3  -4  15      476.19      525.85     15.39 o 
  -2  -4  15      114.41      125.65      7.49 o 
  -1  -4  15      123.60      127.95      6.27 o 
   0  -4  15      508.79      511.37     15.83 o 
   1  -4  15      204.62      223.36     15.27 o 
   2  -4  15       27.06       28.83      3.29 o 
   3  -4  15       44.79       36.37      8.32 o 
   4  -4  15       15.66       10.21      3.99 o 
   5  -4  15      263.76      261.10     22.88 o 
   6  -4  15       74.03       95.71     15.60 o 
   7  -4  15       69.85       66.58     14.56 o 
  -8  -3  15       23.64       31.35      7.36 o 
  -7  -3  15       21.82       37.91      6.62 o 
  -6  -3  15      160.86      184.74     26.01 o 
  -5  -3  15       15.79       17.23      4.41 o 
  -4  -3  15     1077.82     1095.95     24.97 o 
  -3  -3  15      433.38      419.01     13.60 o 
  -2  -3  15     1202.86     1259.24     23.54 o 
  -1  -3  15      919.41      939.49     15.18 o 
   0  -3  15     2020.90     2010.35     25.02 o 
   1  -3  15       37.35       44.61      3.90 o 
   2  -3  15       19.09       29.80      4.25 o 
   3  -3  15      369.47      406.74     17.69 o 
   4  -3  15        0.27       -2.67      2.67 o 
   5  -3  15       47.64       50.73      7.28 o 
   6  -3  15       18.90       13.94      5.48 o 
   7  -3  15       85.68       85.30     15.60 o 
  -8  -2  15       52.11       74.96      9.56 o 
  -7  -2  15      110.38      112.02     13.53 o 
  -6  -2  15        0.49        2.27      8.84 o 
  -5  -2  15       37.95       38.49      5.89 o 
  -4  -2  15      471.14      460.32     14.71 o 
  -3  -2  15      174.65      185.40      9.18 o 
  -2  -2  15       81.52       99.67      7.36 o 
  -1  -2  15      119.16      119.63      6.96 o 
   0  -2  15       18.37       20.92      3.95 o 
   1  -2  15     2989.60     3057.07     41.73 o 
   2  -2  15       83.78       90.16      8.32 o 
   3  -2  15      143.70      149.77      9.00 o 
   4  -2  15      123.44      117.55      9.18 o 
   5  -2  15      145.28      156.97     11.38 o 
   6  -2  15       61.33       49.47      7.25 o 
   7  -2  15        0.02       -5.48      5.48 o 
   8  -2  15       11.57       -0.47      6.15 o 
  -8  -1  15        4.65        2.00      4.23 o 
  -7  -1  15        0.68        1.04      6.24 o 
  -6  -1  15        1.20       -1.74      6.76 o 
  -5  -1  15       31.64       30.07      5.48 o 
  -4  -1  15        0.00       -2.49      2.49 o 
  -3  -1  15     2631.65     2631.91     39.72 o 
  -2  -1  15      107.27      102.59      7.36 o 
  -1  -1  15      130.35      148.11      5.51 o 
   0  -1  15      558.49      585.50     11.00 o 
   1  -1  15     1244.84     1238.73     17.26 o 
   2  -1  15      121.29      110.68      5.13 o 
   3  -1  15       69.91       67.60     10.92 o 
   4  -1  15      182.43      180.83      9.47 o 
   5  -1  15     1816.61     1862.12     41.09 o 
   6  -1  15       67.21       73.00     10.92 o 
   7  -1  15        7.90       12.18      6.22 o 
   8  -1  15        0.45       -8.84      8.84 o 
  -8   0  15       15.84       29.62      6.96 o 
  -7   0  15       14.63       11.68      4.74 o 
  -6   0  15        0.55       -2.60      4.68 o 
  -5   0  15      177.69      151.37     11.03 o 
  -4   0  15      506.14      483.11     15.44 o 
  -3   0  15      115.43      110.81      8.09 o 
  -2   0  15       27.63       23.35      4.68 o 
  -1   0  15      274.40      268.69      6.88 o 
   0   0  15       25.35       33.69      3.17 o 
   1   0  15       14.34       17.79      5.66 o 
   2   0  15        0.26        0.00      1.72 o 
   3   0  15       82.86       69.46      6.22 o 
   4   0  15      173.31      166.11      8.74 o 
   5   0  15       12.56       18.24      4.41 o 
   6   0  15       76.69       54.17      7.36 o 
   7   0  15        3.08        1.04      4.41 o 
   8   0  15        1.04       -5.89      5.89 o 
  -8   1  15        7.84        9.37      7.28 o 
  -7   1  15       22.76       15.00      4.23 o 
  -6   1  15       11.62        8.06      4.68 o 
  -5   1  15      257.56      215.75     17.69 o 
  -4   1  15      306.43      260.06     16.64 o 
  -3   1  15     1037.07      951.64     20.95 o 
  -2   1  15      505.71      509.76     13.91 o 
  -1   1  15       10.35        5.84      1.81 o 
   0   1  15     1392.70     1392.49     18.33 o 
   1   1  15      111.93      104.76      4.85 o 
   2   1  15      130.69      138.36      5.04 o 
   3   1  15       36.17       30.20      6.76 o 
   4   1  15       51.10       65.36      6.62 o 
   5   1  15      223.71      223.48     10.65 o 
   6   1  15       23.20       26.24      5.48 o 
   7   1  15       86.99       73.81      9.18 o 
   8   1  15        0.81       -5.06      5.72 o 
   9   1  15        4.59       -0.66      6.73 o 
  -8   2  15        1.84       11.68      4.74 o 
  -7   2  15      248.65      250.65     14.49 o 
  -6   2  15       28.87       24.49      5.48 o 
  -5   2  15      235.65      192.79     11.70 o 
  -4   2  15       36.88       28.69      5.14 o 
  -3   2  15        0.00       -0.30      2.49 o 
  -2   2  15       18.69       26.88      4.74 o 
  -1   2  15      311.51      330.39      7.44 o 
   0   2  15     2377.41     2320.54     25.89 o 
   1   2  15       29.56       21.64      2.75 o 
   2   2  15      423.31      417.61      8.20 o 
   3   2  15      345.88      338.40     11.38 o 
   4   2  15       57.34       61.20      6.22 o 
   5   2  15      158.72      150.09     18.72 o 
   6   2  15       16.27       11.63      3.99 o 
   7   2  15       83.52       75.99      8.83 o 
   8   2  15        2.88       -5.14      5.14 o 
   9   2  15        1.96        5.51      6.22 o 
  -8   3  15       65.68      107.66     20.81 o 
  -7   3  15        0.26        3.12      4.41 o 
  -6   3  15       14.67       13.29      4.74 o 
  -5   3  15      317.72      282.96     12.50 o 
  -4   3  15      214.98      195.22     10.30 o 
  -3   3  15       32.73       26.79      8.84 o 
  -2   3  15       97.10      106.10      7.70 o 
  -1   3  15        5.63        4.80      1.60 o 
   0   3  15      117.47      161.35     10.33 o 
   1   3  15        0.13        3.61      1.60 o 
   2   3  15     1359.72     1239.65     16.21 o 
   3   3  15     1120.33     1226.14     23.16 o 
   4   3  15       23.54       28.48      6.24 o 
   5   3  15      465.63      480.63     15.44 o 
   6   3  15      452.32      403.41     15.07 o 
   7   3  15       12.75       20.74      5.48 o 
   8   3  15      111.56      106.17     10.96 o 
   9   3  15        8.39        6.43      6.22 o 
  -8   4  15        0.48       10.40      6.24 o 
  -7   4  15        0.11       -3.99      3.99 o 
  -6   4  15        0.27       -1.50      3.25 o 
  -5   4  15        7.84        1.80      8.84 o 
  -4   4  15      138.57      125.88      9.91 o 
  -3   4  15      125.33       96.15     15.09 o 
  -2   4  15      185.76      178.11      8.83 o 
  -1   4  15      327.89      325.28      7.80 o 
   0   4  15        3.78        0.70      1.80 o 
   1   4  15      333.57      293.82      7.30 o 
   2   4  15      119.17      141.56      5.04 o 
   3   4  15      157.43      158.43      7.70 o 
   4   4  15      628.06      597.22     16.13 o 
   5   4  15       68.12       74.90      7.70 o 
   6   4  15      516.10      454.00     15.80 o 
   7   4  15        4.80       11.59      9.88 o 
   8   4  15       21.76       21.32      6.62 o 
   9   4  15        0.03       -3.12      5.89 o 
  -7   5  15       27.69       20.17      5.19 o 
  -6   5  15       72.65       77.67      8.83 o 
  -5   5  15        3.21        3.12      3.67 o 
  -4   5  15        2.76       -0.70      3.25 o 
  -3   5  15      327.05      328.16     12.50 o 
  -2   5  15       61.86       78.96      7.28 o 
  -1   5  15        5.19        5.20      2.04 o 
   0   5  15        0.03       -0.89      1.93 o 
   1   5  15        3.11        0.30      1.51 o 
   2   5  15       10.38       12.29      2.25 o 
   3   5  15      103.14       83.68     13.00 o 
   4   5  15        0.02       -1.04      3.64 o 
   5   5  15      109.26       97.22      8.43 o 
   6   5  15        1.17       10.50      4.68 o 
   7   5  15       31.67       22.74      5.48 o 
   8   5  15        2.22       11.44      7.28 o 
   9   5  15        0.07        3.70      5.75 o 
  -7   6  15       76.46       76.71      9.18 o 
  -6   6  15      107.96       82.59      9.18 o 
  -5   6  15        0.01        3.74      3.47 o 
  -4   6  15       20.34       27.54      5.00 o 
  -3   6  15      109.39      129.96      9.91 o 
  -2   6  15      161.03      148.05      9.91 o 
  -1   6  15       66.03       55.30      4.28 o 
   0   6  15     1943.32     1962.80     30.86 o 
   1   6  15      508.78      515.76     11.57 o 
   2   6  15      740.24      710.79     12.25 o 
   3   6  15        9.83        6.24      2.94 o 
   4   6  15        1.03       -1.19      2.49 o 
   5   6  15       15.49        9.83      6.24 o 
   6   6  15       10.28        6.71      6.24 o 
   7   6  15       28.23       23.82      5.48 o 
   8   6  15       10.91        3.47      4.23 o 
   9   6  15       25.19       20.70      7.28 o 
  -6   7  15       10.26       12.32      4.74 o 
  -5   7  15       82.61       70.84      8.43 o 
  -4   7  15        3.95        2.08      2.94 o 
  -3   7  15       41.90       31.59      5.00 o 
  -2   7  15       74.15       56.66      6.62 o 
  -1   7  15      126.46      149.15      6.52 o 
   0   7  15        8.15        6.86      2.15 o 
   1   7  15     1408.08     1501.51     20.40 o 
   2   7  15     1731.31     1732.10     21.93 o 
   3   7  15      172.38      174.69      8.84 o 
   4   7  15       13.53       14.83      5.20 o 
   5   7  15      500.76      432.01     14.33 o 
   6   7  15        1.92        5.20      3.67 o 
   7   7  15       18.14       13.04      4.74 o 
   8   7  15       10.04        7.28      4.74 o 
   9   7  15       24.50       11.33      6.49 o 
  -6   8  15       15.60        4.16      7.28 o 
  -5   8  15        0.15       -3.12      6.24 o 
  -4   8  15      100.07       98.82      9.88 o 
  -3   8  15      123.89      119.48      9.47 o 
  -2   8  15       24.13       28.58      4.74 o 
  -1   8  15       28.15       40.38      4.12 o 
   0   8  15      111.86      123.91      6.60 o 
   1   8  15      609.24      608.88     12.21 o 
   2   8  15      171.44      183.19      6.55 o 
   3   8  15       19.48       17.22      5.72 o 
   4   8  15       20.96       18.24      4.41 o 
   5   8  15        2.08        1.15      3.25 o 
   6   8  15        4.61        3.12      4.68 o 
   7   8  15        6.20        7.85      5.20 o 
   8   8  15       89.46       83.77     13.00 o 
   9   8  15        7.75        0.63      5.48 o 
  -5   9  15        8.57       13.53      9.37 o 
  -4   9  15        0.11       -3.12      5.20 o 
  -3   9  15       50.52       52.01     10.40 o 
  -2   9  15       19.59       12.48      6.24 o 
  -1   9  15        0.55       -0.08      3.21 o 
   0   9  15      540.92      568.43     12.15 o 
   1   9  15      202.28      178.81     12.24 o 
   2   9  15       19.79       23.20      3.17 o 
   3   9  15        6.40        3.42      5.20 o 
   4   9  15      713.78      721.55     18.75 o 
   5   9  15        3.50        6.24      3.67 o 
   6   9  15       94.24       92.06     11.44 o 
   7   9  15      140.23      150.62     11.77 o 
   8   9  15      474.72      477.20     44.73 o 
   9   9  15       17.60        0.98      6.24 o 
  -5  10  15       11.61        0.00      7.28 o 
  -4  10  15       43.23       39.53     11.44 o 
  -3  10  15       21.92       14.56      7.28 o 
  -2  10  15        3.33        2.08      6.24 o 
  -1  10  15       98.68      115.64     14.04 o 
   0  10  15     1180.55     1111.98     36.41 o 
   1  10  15       15.70       12.88      2.75 o 
   2  10  15      444.19      519.28     13.54 o 
   3  10  15      149.05      155.13     15.09 o 
   4  10  15       20.17       18.34      4.41 o 
   5  10  15        1.64        6.70      4.16 o 
   6  10  15        3.05        1.04      4.16 o 
   7  10  15       54.41       55.54     13.00 o 
   8  10  15       61.76       51.00      8.83 o 
   9  10  15      110.24      113.33     13.00 o 
  -4  11  15       34.87       36.41     11.44 o 
  -3  11  15        3.95        5.20      7.28 o 
  -1  11  15        4.16        7.81      3.67 o 
   0  11  15      251.88      228.74     20.29 o 
   1  11  15       94.38      109.02      8.43 o 
   2  11  15      213.98      223.60     10.22 o 
   3  11  15       26.44       36.41      7.28 o 
   4  11  15      251.51      249.07     10.96 o 
   5  11  15        4.05        3.81      7.81 o 
   6  11  15       17.75       18.72      5.14 o 
   7  11  15       39.53       45.26      7.36 o 
   8  11  15        3.00        0.00      5.89 o 
   9  11  15       37.39       22.88     11.44 o 
  -4  12  15       98.96       94.66     15.60 o 
  -3  12  15       71.33       85.30     14.56 o 
  -2  12  15       56.34       56.17     12.48 o 
  -1  12  15       36.04       45.12      6.22 o 
   0  12  15       27.92       24.55      5.14 o 
   1  12  15       30.91       33.14      5.48 o 
   2  12  15       63.19       76.78      7.25 o 
   3  12  15     2062.87     2123.14     54.10 o 
   4  12  15      300.74      324.56     20.81 o 
   5  12  15       18.62       13.53      7.28 o 
   6  12  15       14.72        6.24      7.28 o 
   7  12  15        8.08       17.69      9.37 o 
   8  12  15        9.81       15.12      9.37 o 
  -3  13  15       72.58       82.18     14.56 o 
  -2  13  15       33.29       43.69     10.40 o 
  -1  13  15       18.72        9.13      4.74 o 
   0  13  15      166.86      165.56     11.77 o 
   1  13  15        0.09       -0.80      3.25 o 
   2  13  15       20.40       32.46      5.75 o 
   3  13  15       99.53       80.09     12.48 o 
   4  13  15      362.45      405.70     22.88 o 
   5  13  15       36.15       39.53     10.40 o 
   6  13  15       11.87        8.32      9.37 o 
   7  13  15        5.51       -4.16      8.32 o 
   8  13  15        2.84        8.32     11.44 o 
  -2  14  15       24.91       37.45     10.40 o 
  -1  14  15       17.88        9.37      5.14 o 
   0  14  15       57.26       54.84     10.92 o 
   1  14  15       12.57       10.92      6.76 o 
   2  14  15        0.11        6.42      4.23 o 
   3  14  15       41.51       33.29      9.37 o 
   4  14  15        0.12       -2.08      6.24 o 
   5  14  15       23.98       12.48      8.32 o 
   6  14  15      545.26      635.59     32.25 o 
   7  14  15       10.67       12.48     11.44 o 
  -1  15  15        4.81       -3.53      4.74 o 
   0  15  15       14.27        9.37      5.48 o 
   1  15  15       50.38       29.39      6.76 o 
   2  15  15        4.29       -2.69      4.23 o 
   3  15  15        0.04       -3.12      6.24 o 
   4  15  15      106.90      118.59     16.64 o 
   5  15  15       18.33       23.92      9.37 o 
   6  15  15        5.79       12.48     10.40 o 
   0  16  15       52.62       54.10     11.44 o 
   1  16  15       18.06       28.17     14.04 o 
   2  16  15       79.45       85.66      9.47 o 
   3  16  15      175.57      222.62     22.88 o 
   4  16  15       43.87       39.53     11.44 o 
   2  17  15       57.15       38.49     12.48 o 
  -4 -11  16       76.59       70.74     14.56 o 
  -3 -11  16        2.67        7.28      8.32 o 
  -2 -11  16        2.78        4.16      7.28 o 
  -1 -11  16        9.25        2.31      6.15 o 
   0 -11  16       82.46      133.99     13.18 o 
   1 -11  16       18.68       10.45      7.70 o 
  -5 -10  16        3.82       -3.12      6.24 o 
  -4 -10  16       38.23       30.17     10.40 o 
  -3 -10  16        0.41       -4.16      6.24 o 
  -2 -10  16      236.67      314.15     21.85 o 
  -1 -10  16       11.86       11.17      6.73 o 
   0 -10  16       33.65       35.21      7.70 o 
   1 -10  16       13.05       19.35      7.25 o 
   2 -10  16        1.16       -8.32     10.40 o 
  -6  -9  16       55.03       50.98     11.44 o 
  -5  -9  16      119.69      115.47     16.64 o 
  -4  -9  16       53.18       47.85     10.40 o 
  -3  -9  16       32.08       35.36      9.37 o 
  -2  -9  16        0.02       -1.04      6.24 o 
  -1  -9  16       52.80       43.27      7.25 o 
   0  -9  16       10.40       13.08      5.00 o 
   1  -9  16       31.48       34.04      6.96 o 
   2  -9  16      134.88      105.06     17.69 o 
   3  -9  16      135.97      177.89     21.85 o 
  -6  -8  16        5.16       -5.20      5.20 o 
  -5  -8  16      324.67      380.73     23.92 o 
  -4  -8  16        0.43        5.20      5.20 o 
  -3  -8  16      125.61      130.03     15.60 o 
  -2  -8  16       17.71       24.97      7.28 o 
  -1  -8  16      131.42      118.54     13.00 o 
   0  -8  16       26.94       23.64      5.14 o 
   1  -8  16       37.06       26.64      6.22 o 
   2  -8  16        2.67        9.37      8.32 o 
   3  -8  16      334.21      454.59     29.13 o 
   4  -8  16        0.83        6.24     10.40 o 
  -7  -7  16        7.42        4.51      4.23 o 
  -6  -7  16        3.68        9.88      6.76 o 
  -5  -7  16        5.22        5.31      3.25 o 
  -4  -7  16       18.04       19.59      3.61 o 
  -3  -7  16        6.05       -4.16      4.16 o 
  -2  -7  16        0.05        6.24      5.20 o 
  -1  -7  16        0.17        4.58      5.72 o 
   0  -7  16        1.70        1.74      3.25 o 
   1  -7  16       19.80       12.25      4.74 o 
   2  -7  16        5.58        1.04      6.24 o 
   3  -7  16      214.67      182.05     19.76 o 
   4  -7  16       30.89       46.82     12.48 o 
   5  -7  16       97.28       92.58     16.64 o 
  -7  -6  16      520.30      559.61     20.56 o 
  -6  -6  16       36.20       51.06     14.04 o 
  -5  -6  16       26.05       27.04      5.19 o 
  -4  -6  16        0.57        5.20      2.94 o 
  -3  -6  16        8.09       19.00      6.24 o 
  -2  -6  16      386.40      394.03     25.48 o 
  -1  -6  16       48.64       55.62      5.02 o 
   0  -6  16       41.36       33.65      7.81 o 
   1  -6  16       28.00       25.35      5.00 o 
   2  -6  16     1002.72     1105.79     38.49 o 
   3  -6  16       16.24       14.56      8.32 o 
   4  -6  16        4.72        7.28      8.32 o 
  -8  -5  16        0.01        0.00      4.16 o 
  -7  -5  16       35.90       45.90      6.96 o 
  -6  -5  16       15.99       30.60      6.22 o 
  -5  -5  16      110.92      106.35      9.18 o 
  -4  -5  16       31.89       30.92     10.40 o 
  -3  -5  16       95.17       92.55      7.70 o 
  -2  -5  16        1.58       -0.45      2.49 o 
  -1  -5  16      272.93      267.43      8.36 o 
   0  -5  16      165.52      173.41      6.73 o 
   1  -5  16      109.12      121.71      6.19 o 
   2  -5  16      162.02      161.90      7.11 o 
   3  -5  16       32.40       38.49      9.37 o 
   4  -5  16       24.78       15.60      7.28 o 
   5  -5  16       26.05       27.04      9.37 o 
   6  -5  16       33.32       45.77     13.53 o 
  -8  -4  16       35.02       38.10      6.73 o 
  -7  -4  16       20.72       22.88      6.62 o 
  -6  -4  16        0.65        5.58      3.99 o 
  -5  -4  16       67.90       75.93      8.09 o 
  -4  -4  16     1054.62     1032.51     28.09 o 
  -3  -4  16        2.35        4.51      3.25 o 
  -2  -4  16        0.77        1.56      2.20 o 
  -1  -4  16        3.21        6.45      2.15 o 
   0  -4  16      160.07      154.71      8.26 o 
   1  -4  16        8.13        6.68      2.34 o 
   2  -4  16        0.12        3.47      2.31 o 
   3  -4  16      636.15      688.65     24.97 o 
   4  -4  16       13.80       15.60      6.24 o 
   5  -4  16        0.05        6.24      7.28 o 
   6  -4  16        6.81        6.24      9.37 o 
   7  -4  16        1.95       10.40     11.44 o 
  -8  -3  16       37.24       45.60      8.09 o 
  -7  -3  16        0.27        1.23      3.99 o 
  -6  -3  16        1.91        5.02      3.99 o 
  -5  -3  16       27.26       34.92      5.89 o 
  -4  -3  16      766.59      760.97     20.22 o 
  -3  -3  16     3236.45     3091.25     60.86 o 
  -2  -3  16        4.02        4.68      2.94 o 
  -1  -3  16       15.58       15.36      3.00 o 
   0  -3  16      275.85      313.19      8.59 o 
   1  -3  16      574.83      578.99     11.89 o 
   2  -3  16      216.07      211.84      7.42 o 
   3  -3  16        0.22        1.04      4.16 o 
   4  -3  16       40.67       51.44      6.96 o 
   5  -3  16       12.66        8.06      4.68 o 
   6  -3  16       16.57       22.36      6.22 o 
   7  -3  16        0.07        1.04     10.40 o 
  -8  -2  16       93.67       92.63     10.30 o 
  -7  -2  16      114.32      114.86     11.38 o 
  -6  -2  16       16.83        4.68      4.68 o 
  -5  -2  16      120.78      141.75     24.97 o 
  -4  -2  16        4.66        2.08      4.16 o 
  -3  -2  16      465.21      486.38     14.71 o 
  -2  -2  16      739.76      696.14     17.27 o 
  -1  -2  16      101.44       99.77      6.15 o 
   0  -2  16      526.42      553.43     13.60 o 
   1  -2  16      780.57      810.83     16.87 o 
   2  -2  16        0.00        0.40      1.81 o 
   3  -2  16        9.55       11.44      3.25 o 
   4  -2  16     1181.40     1178.38     27.04 o 
   5  -2  16       92.63       92.21      9.18 o 
   6  -2  16       43.58       32.95      6.96 o 
   7  -2  16       52.31       43.88     11.44 o 
   8  -2  16        0.16        3.12      9.37 o 
  -8  -1  16        4.91        0.48      4.74 o 
  -7  -1  16       43.64       52.62      9.88 o 
  -6  -1  16        3.18        6.44      3.99 o 
  -5  -1  16      238.80      234.83     11.77 o 
  -4  -1  16        3.05        4.68      2.94 o 
  -3  -1  16      206.77      205.52      9.56 o 
  -2  -1  16        0.10        2.08      2.20 o 
  -1  -1  16        3.82        6.58      1.80 o 
   0  -1  16      458.17      453.98      9.96 o 
   1  -1  16      165.81      146.37      5.65 o 
   2  -1  16       97.77       85.45      5.04 o 
   3  -1  16       37.96       38.18      5.20 o 
   4  -1  16      120.85      134.95     11.44 o 
   5  -1  16      337.99      339.95     13.91 o 
   6  -1  16        5.13        2.16      4.23 o 
   7  -1  16       63.70       82.51     10.30 o 
   8  -1  16       17.90       22.20      7.70 o 
  -8   0  16       86.57      101.26     10.65 o 
  -7   0  16       85.03       87.49      9.47 o 
  -6   0  16      151.69      166.35     12.12 o 
  -5   0  16      144.20      134.26     10.30 o 
  -4   0  16        3.84        1.56      2.94 o 
  -3   0  16        2.41        6.24      2.94 o 
  -2   0  16       92.71       76.02      6.76 o 
  -1   0  16       25.94       32.30      4.40 o 
   0   0  16      186.13      177.92      6.19 o 
   1   0  16     1067.50     1133.87     16.67 o 
   2   0  16      472.43      434.23     12.86 o 
   3   0  16        0.05        4.31      2.60 o 
   4   0  16      798.68      837.29     20.95 o 
   5   0  16        9.59        9.37      3.67 o 
   6   0  16       88.51       75.34     11.97 o 
   7   0  16        3.96       10.92      5.89 o 
   8   0  16       42.68       60.98     15.60 o 
  -8   1  16        5.71       -2.60      4.41 o 
  -7   1  16        6.06        5.72      4.68 o 
  -6   1  16        0.54       -3.25      3.25 o 
  -5   1  16       42.46       39.91      6.22 o 
  -4   1  16      551.74      453.29     15.07 o 
  -3   1  16      297.35      258.35     10.65 o 
  -2   1  16      978.67     1003.80     20.95 o 
  -1   1  16      112.53      107.23      6.64 o 
   0   1  16       20.83       35.96      3.17 o 
   1   1  16      336.67      349.78      8.10 o 
   2   1  16     1058.77     1102.44     21.69 o 
   3   1  16        2.99        8.84      2.94 o 
   4   1  16      237.98      221.41     10.30 o 
   5   1  16       87.89       99.96      8.83 o 
   6   1  16        1.20        5.96      3.99 o 
   7   1  16       15.89       13.97      7.81 o 
   8   1  16        5.25       -5.02      6.22 o 
  -8   2  16       11.46       12.78      5.00 o 
  -7   2  16       21.88       32.84      6.62 o 
  -6   2  16        0.89       -1.56      2.94 o 
  -5   2  16       74.19       73.35      8.09 o 
  -4   2  16       15.77       25.36      5.72 o 
  -3   2  16      121.82      122.73      8.83 o 
  -2   2  16      534.59      528.28     15.07 o 
  -1   2  16      431.71      469.23      9.43 o 
   0   2  16     3783.83     3978.59     39.68 o 
   1   2  16      615.95      663.82     21.79 o 
   2   2  16        3.90        4.76      3.12 o 
   3   2  16       24.48       29.13      7.81 o 
   4   2  16       17.53        8.67      3.25 o 
   5   2  16      486.14      456.82     15.44 o 
   6   2  16       35.63       24.86      5.48 o 
   7   2  16        1.01        5.20      6.76 o 
   8   2  16        0.07       -0.63      5.48 o 
   9   2  16        9.50        3.47      6.49 o 
  -7   3  16        5.59        0.44      6.76 o 
  -6   3  16       27.97       22.26      5.00 o 
  -5   3  16      335.50      288.52     13.24 o 
  -4   3  16       76.91       72.87      7.36 o 
  -3   3  16       28.21       14.28      3.99 o 
  -2   3  16      102.64      110.42      8.09 o 
  -1   3  16      628.43      654.19     11.58 o 
   0   3  16        6.18        0.00      1.80 o 
   1   3  16       18.30       24.80      2.88 o 
   2   3  16      589.68      564.49     14.33 o 
   3   3  16        4.08        4.46      2.49 o 
   4   3  16       37.11       40.11      5.14 o 
   5   3  16      183.45      157.60     10.92 o 
   6   3  16      239.17      202.00     11.03 o 
   7   3  16       30.40       37.53     19.76 o 
   8   3  16      128.09      114.83     11.38 o 
   9   3  16       12.37        2.08      6.49 o 
  -7   4  16        0.65        9.04      4.74 o 
  -6   4  16       19.38       20.29      5.14 o 
  -5   4  16      342.38      354.06     14.71 o 
  -4   4  16      102.73       87.83      8.43 o 
  -3   4  16       38.90       31.11      5.14 o 
  -2   4  16       35.72       30.10      4.74 o 
  -1   4  16      131.95      122.38      5.41 o 
   0   4  16      856.75      922.21     14.46 o 
   1   4  16       23.15       24.94      3.00 o 
   2   4  16      453.13      438.70     16.64 o 
   3   4  16      218.62      239.52      9.91 o 
   4   4  16      445.40      413.45     20.29 o 
   5   4  16      357.80      356.70     15.09 o 
   6   4  16       20.65        8.41      4.68 o 
   7   4  16       33.27       21.65      5.48 o 
   8   4  16       49.07       36.93      7.70 o 
   9   4  16       26.24       27.04      7.70 o 
  -7   5  16       19.54       22.36      5.89 o 
  -6   5  16       11.28       14.00      7.28 o 
  -5   5  16       50.51       53.03     10.40 o 
  -4   5  16      740.27      703.12     20.22 o 
  -3   5  16       31.95       23.79      5.72 o 
  -2   5  16      138.64      132.42      9.18 o 
  -1   5  16       19.89       17.73      2.75 o 
   0   5  16        2.97        1.80      1.95 o 
   1   5  16       50.90       39.51      3.77 o 
   2   5  16        0.14       -1.39      1.39 o 
   3   5  16      320.11      301.90     11.03 o 
   4   5  16      772.24      765.74     19.08 o 
   5   5  16       60.90       45.12      6.22 o 
   6   5  16       16.95       17.36      4.41 o 
   7   5  16       96.70      107.52      9.91 o 
   8   5  16        2.01       -0.24      4.74 o 
   9   5  16       70.86       73.33     15.09 o 
  -7   6  16        4.82        1.39      4.23 o 
  -6   6  16        1.71        5.37      4.23 o 
  -5   6  16       27.77       32.62      6.22 o 
  -4   6  16      325.04      309.08     13.53 o 
  -3   6  16       84.44       81.21      8.32 o 
  -2   6  16        7.83        7.05      3.25 o 
  -1   6  16       10.33        7.44      2.25 o 
   0   6  16      191.21      178.27      6.55 o 
   1   6  16      707.50      682.36     13.74 o 
   2   6  16      230.70      241.58      7.34 o 
   3   6  16        2.03        0.52      2.20 o 
   4   6  16       25.21       18.24      4.68 o 
   5   6  16       53.80       52.79     10.40 o 
   6   6  16      120.33      135.60     10.65 o 
   7   6  16       64.43       48.89      6.62 o 
   8   6  16        1.67       -3.99      3.99 o 
   9   6  16        4.64       -1.94      5.00 o 
  -6   7  16       60.96       85.10      9.47 o 
  -5   7  16       85.95       95.06     11.97 o 
  -4   7  16       43.22       33.61      9.37 o 
  -3   7  16       16.68       13.53      4.41 o 
  -2   7  16      280.39      284.06     13.00 o 
  -1   7  16      861.10      858.96     15.11 o 
   0   7  16       97.99      110.74      8.45 o 
   1   7  16      477.58      494.89     10.78 o 
   2   7  16      238.07      226.78      9.56 o 
   3   7  16       96.97       99.42     11.97 o 
   4   7  16       56.49       47.02      5.89 o 
   5   7  16       49.38       41.25      5.89 o 
   6   7  16      144.75      137.02     10.65 o 
   7   7  16       48.69       76.84      8.43 o 
   8   7  16       31.59       33.76      8.32 o 
   9   7  16        0.03       -5.19      5.19 o 
  -6   8  16       14.54       11.44      7.28 o 
  -5   8  16      159.27      185.17     20.81 o 
  -4   8  16        0.69       -0.70      3.25 o 
  -3   8  16       32.99       30.06      5.00 o 
  -2   8  16       34.85       42.57      7.81 o 
  -1   8  16      197.70      199.47     11.46 o 
   0   8  16       14.38       12.23      2.75 o 
   1   8  16     1774.06     1875.26     27.63 o 
   2   8  16      468.44      458.61     10.36 o 
   3   8  16      246.60      246.58     10.30 o 
   4   8  16       46.67       54.68      6.22 o 
   5   8  16       54.11       56.35      6.62 o 
   6   8  16        7.00       19.46      5.14 o 
   7   8  16      273.17      290.82     13.97 o 
   8   8  16      209.50      246.03     22.36 o 
   9   8  16       20.64       -0.06      6.24 o 
  -5   9  16      550.66      578.38     32.25 o 
  -4   9  16       24.69       31.20     10.40 o 
  -3   9  16        3.63        5.20      5.20 o 
  -2   9  16       39.20       42.10      6.24 o 
  -1   9  16       77.56       72.28      5.34 o 
   0   9  16       30.49       26.37      4.33 o 
   1   9  16      370.71      356.61     11.38 o 
   2   9  16      140.74      111.60      6.12 o 
   3   9  16      171.51      207.15     15.60 o 
   4   9  16      109.46       99.93     13.00 o 
   5   9  16       14.69       19.30      4.74 o 
   6   9  16       47.05       42.73      9.37 o 
   7   9  16       10.44        3.50      6.24 o 
   8   9  16        0.71       -3.12      5.20 o 
   9   9  16      154.52      177.06     14.71 o 
  -5  10  16       27.16       38.49     12.48 o 
  -4  10  16      105.72       92.58     15.60 o 
  -3  10  16       51.98       41.61     10.40 o 
  -2  10  16      436.83      409.86     22.88 o 
  -1  10  16       31.85       31.40      5.14 o 
   0  10  16      116.75      122.75     12.48 o 
   1  10  16      191.77      171.17      9.21 o 
   2  10  16      197.41      222.65      9.81 o 
   3  10  16       12.85       27.04      4.23 o 
   4  10  16      109.65      116.99      9.18 o 
   5  10  16      235.28      217.15     10.65 o 
   6  10  16       77.74       54.91     15.09 o 
   7  10  16       26.42       20.62      6.22 o 
   8  10  16        3.87        5.92      5.75 o 
   9  10  16       23.29       11.44      7.99 o 
  -4  11  16       24.26       19.76      9.37 o 
  -3  11  16       51.27       68.65     13.53 o 
  -2  11  16       83.39       97.78     13.53 o 
  -1  11  16        0.04       -1.04      4.16 o 
   0  11  16      128.01      114.26      9.18 o 
   1  11  16        1.01        5.78      8.84 o 
   2  11  16       23.69       19.36      3.99 o 
   3  11  16       62.57       74.90     10.40 o 
   4  11  16       54.61       47.75      6.22 o 
   5  11  16       67.89       64.22     16.64 o 
   6  11  16       13.33       22.84      7.81 o 
   7  11  16        5.17       -2.00      4.74 o 
   8  11  16       10.51        1.84      6.22 o 
  -3  12  16       64.33       57.21     12.48 o 
  -2  12  16        1.88       -3.12      6.24 o 
  -1  12  16       26.82       29.65      5.89 o 
   0  12  16       56.37       52.20      6.62 o 
   1  12  16       11.74        8.84      4.41 o 
   2  12  16       51.11       52.55      6.49 o 
   3  12  16      711.03      731.29     30.17 o 
   4  12  16       26.89       28.09      8.32 o 
   5  12  16       46.70       58.26     11.44 o 
   6  12  16       38.09       44.73     11.44 o 
   7  12  16       39.91       49.93     12.48 o 
   8  12  16       13.22        2.77      6.49 o 
  -2  13  16       13.65       16.64      8.32 o 
  -1  13  16       13.58       23.17      5.48 o 
   0  13  16       30.81       24.17      5.89 o 
   1  13  16      146.51      118.11      9.91 o 
   2  13  16       38.23       34.31      6.22 o 
   3  13  16      939.98      959.11     35.36 o 
   4  13  16      192.36      173.73     17.69 o 
   5  13  16       19.82       10.40      7.28 o 
   6  13  16      208.36      239.26     22.88 o 
   7  13  16        8.55        9.37      9.37 o 
  -2  14  16        9.37       11.44      6.24 o 
  -1  14  16       36.47       43.69     10.40 o 
   0  14  16       10.45       10.99      5.00 o 
   1  14  16        4.88       10.40      6.24 o 
   2  14  16       24.54       22.54      5.48 o 
   3  14  16       27.76       39.53     10.40 o 
   4  14  16      208.80      242.38     21.85 o 
   5  14  16       71.99       69.70     13.53 o 
   6  14  16      154.43      165.40     19.76 o 
   7  14  16      228.73      282.95     26.01 o 
  -1  15  16       59.25       52.01     10.40 o 
   0  15  16       60.67       83.32      9.91 o 
   1  15  16       47.01       40.07      9.37 o 
   2  15  16       51.41       58.42      7.99 o 
   3  15  16       32.67       31.20     10.40 o 
   4  15  16        9.60       16.64      8.32 o 
   5  15  16       47.81       26.01     10.40 o 
   0  16  16        6.32       18.72     10.40 o 
   1  16  16      159.85      186.26     21.85 o 
   2  16  16       17.03       23.25      6.22 o 
   3  16  16        0.07       -6.24      6.24 o 
   4  16  16      107.58       84.26     14.56 o 
  -3 -11  17        6.24       15.60     10.40 o 
  -2 -11  17       20.84       27.04     11.44 o 
  -1 -11  17        7.72       -1.04      8.32 o 
   0 -11  17        5.72        2.70      7.28 o 
  -4 -10  17        1.10        8.32      8.32 o 
  -3 -10  17        9.22       12.48      9.37 o 
  -2 -10  17        1.59        8.32      8.32 o 
  -1 -10  17      140.61      143.55     17.69 o 
   0 -10  17       67.79       90.73     10.65 o 
   1 -10  17       16.22       14.71      7.70 o 
   2 -10  17       13.29       12.48     13.53 o 
  -5  -9  17       18.49       23.92      9.37 o 
  -4  -9  17       40.99       37.45     10.40 o 
  -3  -9  17       13.23       23.92      9.37 o 
  -2  -9  17       15.25       21.85      8.32 o 
  -1  -9  17      289.30      292.31     20.81 o 
   0  -9  17      106.55      115.48     11.03 o 
   1  -9  17       20.05       22.78      8.84 o 
   2  -9  17       11.98        4.16     11.44 o 
   3  -9  17        9.93       -5.20      9.37 o 
  -6  -8  17      113.67      102.99     15.60 o 
  -5  -8  17      393.60      507.64     28.09 o 
  -4  -8  17       17.08       23.92      9.37 o 
  -3  -8  17       29.65       33.29      9.37 o 
  -2  -8  17       10.97        9.37      6.24 o 
  -1  -8  17       68.00       69.91     15.60 o 
   0  -8  17       65.51       73.50     22.36 o 
   1  -8  17       33.31       26.91     11.97 o 
   2  -8  17      184.60      185.17     20.81 o 
   3  -8  17        0.30        1.04      8.32 o 
   4  -8  17       43.28       33.29     12.48 o 
  -7  -7  17        1.87        6.24      5.20 o 
  -6  -7  17        8.35       10.81      7.28 o 
  -5  -7  17        0.64        6.71      3.61 o 
  -4  -7  17      130.63      131.07     15.60 o 
  -3  -7  17        3.36        0.00      5.20 o 
  -2  -7  17        0.05       -1.04      5.20 o 
  -1  -7  17      139.48      136.91     10.30 o 
   0  -7  17       27.98       34.17      5.48 o 
   1  -7  17      231.26      247.97     11.99 o 
   2  -7  17      312.25      331.84     21.85 o 
   3  -7  17      436.26      484.76     28.09 o 
   4  -7  17      101.83      125.87     18.72 o 
  -7  -6  17       17.20       10.55      6.24 o 
  -6  -6  17        3.16       12.96      4.74 o 
  -5  -6  17       58.16       58.31      7.70 o 
  -4  -6  17       68.96       64.42      6.96 o 
  -3  -6  17       20.13       28.53      4.74 o 
  -2  -6  17      143.20      133.58      7.88 o 
  -1  -6  17      486.05      514.97     12.25 o 
   0  -6  17       25.75       31.20      5.48 o 
   1  -6  17      186.96      193.84     10.96 o 
   2  -6  17      597.03      656.40     30.17 o 
   3  -6  17      240.17      301.67     21.85 o 
   4  -6  17       41.71       50.98     12.48 o 
   5  -6  17      269.03      271.51     26.01 o 
  -7  -5  17       28.26       45.45      7.70 o 
  -6  -5  17        0.55        0.52      3.67 o 
  -5  -5  17       27.24       40.03      8.84 o 
  -4  -5  17        1.29        2.60      4.68 o 
  -3  -5  17        4.33        6.24      3.12 o 
  -2  -5  17      611.17      611.35     17.16 o 
  -1  -5  17        0.09        2.88      2.25 o 
   0  -5  17       13.64       13.86      2.66 o 
   1  -5  17        5.14       11.78      2.37 o 
   2  -5  17       22.02       43.69      9.37 o 
   3  -5  17      109.86      118.59     14.56 o 
   5  -5  17      814.25      853.01     38.49 o 
   6  -5  17       18.73       18.72     11.44 o 
  -7  -4  17       17.97       29.31      7.28 o 
  -6  -4  17      145.00      144.66     11.77 o 
  -5  -4  17      219.13      224.13     12.44 o 
  -4  -4  17        7.90        9.88      3.67 o 
  -3  -4  17      191.48      184.57      9.47 o 
  -2  -4  17      285.56      260.62     10.65 o 
  -1  -4  17        7.54        6.39      3.15 o 
   0  -4  17      138.14      150.28      6.73 o 
   1  -4  17        9.42       14.94      2.88 o 
   2  -4  17      253.31      251.12     10.75 o 
   3  -4  17       29.12       34.15      5.00 o 
   4  -4  17       39.86       45.72      5.97 o 
   5  -4  17        5.85        2.08      7.28 o 
   6  -4  17      243.86      295.43     27.04 o 
  -7  -3  17       31.30       35.86      7.36 o 
  -6  -3  17        1.44       12.01      6.24 o 
  -5  -3  17       25.48       23.64      5.14 o 
  -4  -3  17       20.85        8.51      8.84 o 
  -3  -3  17     1221.38     1143.54     24.63 o 
  -2  -3  17      757.25      783.93     19.13 o 
  -1  -3  17      131.93      124.85      7.10 o 
   0  -3  17      413.12      368.01     12.31 o 
   1  -3  17        2.06        1.11      2.46 o 
   2  -3  17      423.13      419.22     17.69 o 
   3  -3  17        8.26        4.42      3.12 o 
   4  -3  17        5.53        6.90      4.16 o 
   5  -3  17      100.58      105.54      9.91 o 
   6  -3  17       15.01       17.62      5.75 o 
   7  -3  17        5.24       12.48     10.40 o 
  -8  -2  17        4.96       15.60      7.28 o 
  -7  -2  17       11.15       11.72      5.48 o 
  -6  -2  17        0.26        1.62      3.25 o 
  -5  -2  17       55.15       50.85      7.81 o 
  -4  -2  17       70.54       58.72      6.96 o 
  -3  -2  17       16.00       20.73      4.41 o 
  -2  -2  17       76.79       70.80      6.62 o 
  -1  -2  17      286.20      287.68      8.19 o 
   0  -2  17       41.26       39.34      3.97 o 
   1  -2  17        0.26        0.35      1.80 o 
   2  -2  17      261.97      275.73     10.65 o 
   3  -2  17       27.95       30.63      4.74 o 
   4  -2  17      459.66      444.69     15.70 o 
   5  -2  17        4.05        4.16      3.99 o 
   6  -2  17        1.53        6.24      5.00 o 
   7  -2  17        8.86        8.44      6.22 o 
  -8  -1  17       17.60       15.60      8.32 o 
  -7  -1  17        2.22        0.00      4.41 o 
  -6  -1  17        0.21        6.62      7.28 o 
  -5  -1  17       44.33       35.37      5.75 o 
  -4  -1  17      562.04      520.71     16.18 o 
  -3  -1  17      100.71       95.00     16.13 o 
  -2  -1  17      856.61      830.99     28.09 o 
  -1  -1  17      122.47      110.34      5.65 o 
   0  -1  17      109.77      120.01      5.73 o 
   1  -1  17      843.23      845.09     14.50 o 
   2  -1  17        0.35        5.05      2.49 o 
   3  -1  17       52.50       47.88      5.89 o 
   4  -1  17       78.68       99.96      8.83 o 
   5  -1  17      387.32      428.89     16.13 o 
   6  -1  17       21.82       19.25      5.89 o 
   7  -1  17      461.48      410.78     18.75 o 
   8  -1  17      136.91      134.84     13.18 o 
  -8   0  17      144.73      149.79     17.69 o 
  -7   0  17       20.39        3.64      9.37 o 
  -6   0  17        4.29        6.24      3.67 o 
  -5   0  17       34.97       23.84      5.48 o 
  -4   0  17      135.92      129.56      9.56 o 
  -3   0  17      315.44      351.44     16.64 o 
  -2   0  17      252.62      237.30      9.56 o 
  -1   0  17      845.13      845.30     17.51 o 
   0   0  17      408.44      436.17      9.72 o 
   1   0  17      149.59      171.94      6.12 o 
   2   0  17      179.10      189.35      8.83 o 
   3   0  17       36.93       46.37      5.48 o 
   4   0  17       24.86       22.88      4.74 o 
   5   0  17       80.45       67.22     10.40 o 
   6   0  17       22.08        8.48      4.74 o 
   7   0  17      347.91      360.03     16.92 o 
   8   0  17      686.73      701.82     25.01 o 
  -7   1  17       89.62      103.86     11.97 o 
  -6   1  17       73.67       63.47      7.99 o 
  -5   1  17      216.44      235.49     12.12 o 
  -4   1  17      843.48      800.18     38.49 o 
  -3   1  17      306.31      302.49     13.53 o 
  -2   1  17      122.44      130.04      8.83 o 
  -1   1  17      150.13      154.00      5.65 o 
   0   1  17      487.02      471.78     19.48 o 
   1   1  17      810.43      813.20     13.71 o 
   2   1  17       33.74       31.24      4.41 o 
   3   1  17       10.92        9.88      2.94 o 
   4   1  17       47.80       61.79      9.37 o 
   5   1  17        1.71        0.26      3.12 o 
   6   1  17       30.01       32.76      7.28 o 
   7   1  17       15.16       13.53      5.89 o 
   8   1  17        3.22       11.44      6.62 o 
  -7   2  17        0.94        1.88      3.47 o 
  -6   2  17        0.69       -1.04      7.81 o 
  -5   2  17      221.58      218.98     11.77 o 
  -4   2  17       65.20       56.59      6.96 o 
  -3   2  17      106.65      101.99      9.37 o 
  -2   2  17      114.95      143.08      9.56 o 
  -1   2  17       10.64        5.90      3.27 o 
   0   2  17       13.84        9.07      2.49 o 
   1   2  17       11.94       12.61      2.15 o 
   2   2  17        5.33       13.05      6.76 o 
   3   2  17      816.77      739.36     20.81 o 
   4   2  17        2.59        6.48      7.28 o 
   5   2  17      459.93      443.19     15.44 o 
   6   2  17      146.11      154.74     13.00 o 
   7   2  17        6.77        4.16      6.76 o 
   8   2  17       60.25       55.12      9.18 o 
  -7   3  17        3.97        7.52      5.72 o 
  -6   3  17        7.63        9.08      3.99 o 
  -5   3  17      507.03      476.22     17.27 o 
  -4   3  17       21.29       21.94      5.14 o 
  -3   3  17       86.94      101.99      9.37 o 
  -2   3  17      152.27      169.70      8.74 o 
  -1   3  17      873.43      875.18     14.35 o 
   0   3  17        1.09        2.84      1.95 o 
   1   3  17       96.72      101.38      4.85 o 
   2   3  17       22.39       23.79      3.99 o 
   3   3  17      943.74      925.86     20.22 o 
   4   3  17       10.76        6.48      3.25 o 
   5   3  17      209.67      179.57     10.92 o 
   6   3  17        2.55       -3.64      3.64 o 
   7   3  17       59.82       70.79      8.74 o 
   8   3  17       82.53       70.13      9.91 o 
   9   3  17       10.26        5.20     10.40 o 
  -7   4  17       70.67       94.47     10.65 o 
  -6   4  17       19.20       19.00      6.24 o 
  -5   4  17       29.35       29.93      8.84 o 
  -4   4  17       97.76       84.64     10.40 o 
  -3   4  17      161.91      135.35     11.44 o 
  -2   4  17       65.70       80.02      7.70 o 
  -1   4  17      293.52      296.63     12.54 o 
   0   4  17      148.88      169.88      7.93 o 
   1   4  17       24.89       16.01      2.56 o 
   2   4  17      212.96      209.78      9.18 o 
   3   4  17       26.76       18.67      5.72 o 
   4   4  17     1013.34      962.34     33.29 o 
   5   4  17      241.36      260.06     11.77 o 
   6   4  17        1.80        3.47      3.25 o 
   7   4  17        6.63       -2.55      3.99 o 
   8   4  17      130.53      127.51     12.44 o 
   9   4  17        1.10        0.07      4.55 o 
  -7   5  17      288.36      327.66     16.13 o 
  -6   5  17        0.78       -5.41      6.24 o 
  -5   5  17      132.24      136.15     10.96 o 
  -4   5  17      342.01      322.33     13.97 o 
  -3   5  17       63.81       65.12      7.36 o 
  -2   5  17       26.26       24.97      8.32 o 
  -1   5  17      489.38      466.21     10.56 o 
   0   5  17      492.70      482.57     10.53 o 
   1   5  17      135.00      126.43      7.00 o 
   2   5  17       73.60       64.63      6.22 o 
   3   5  17      286.60      268.74     10.65 o 
   4   5  17       91.78       95.07      8.09 o 
   5   5  17        4.89        3.24      3.25 o 
   6   5  17        0.26        3.41      3.99 o 
   7   5  17        4.01        6.24      5.72 o 
   8   5  17       20.14       21.66      6.22 o 
   9   5  17        0.53        4.55      8.84 o 
  -7   6  17        2.18       10.40      5.20 o 
  -6   6  17      314.40      327.84     26.01 o 
  -5   6  17       24.36       17.24      5.00 o 
  -4   6  17      222.32      237.48     12.12 o 
  -3   6  17       93.07       84.37      8.43 o 
  -2   6  17      294.86      302.84     12.50 o 
  -1   6  17       67.38       51.22      4.28 o 
   0   6  17       48.67       47.96      4.14 o 
   1   6  17       10.11        6.22      2.25 o 
   2   6  17       57.67       49.26      5.48 o 
   3   6  17      147.92      122.94      9.37 o 
   4   6  17       16.78       26.04      4.74 o 
   5   6  17        4.13        5.72      4.68 o 
   6   6  17        5.13        9.37      3.67 o 
   7   6  17        3.43        3.95      3.47 o 
   8   6  17        4.13       10.40      5.20 o 
   9   6  17        0.24       -1.95      5.48 o 
  -6   7  17       80.50      102.54     10.22 o 
  -5   7  17       97.39       93.85      9.00 o 
  -4   7  17        2.98        2.60      3.67 o 
  -3   7  17       13.74       10.92      4.41 o 
  -2   7  17       92.31       78.38      7.70 o 
  -1   7  17      249.66      245.29      9.03 o 
   0   7  17       97.88       99.93      5.78 o 
   1   7  17      202.28      198.53      7.07 o 
   2   7  17      948.75      919.07     19.86 o 
   3   7  17      107.91      129.56      8.83 o 
   4   7  17      542.17      507.27     15.44 o 
   5   7  17      169.20      152.80     10.65 o 
   6   7  17      171.06      139.78     10.65 o 
   7   7  17      126.40      129.08     11.03 o 
   8   7  17       57.00       63.91     17.16 o 
   9   7  17       32.47       20.91      9.37 o 
  -6   8  17       26.10       16.64      8.32 o 
  -5   8  17        0.64        3.12      6.24 o 
  -4   8  17        5.80       13.18      6.76 o 
  -3   8  17       54.45       57.33      7.25 o 
  -2   8  17      258.48      238.11     10.96 o 
  -1   8  17      128.23      137.08      6.47 o 
   0   8  17       25.93       18.25      3.17 o 
   1   8  17        0.86        1.04      1.95 o 
   2   8  17      167.00      186.87      6.73 o 
   3   8  17       18.78       25.01      4.41 o 
   4   8  17      256.46      228.18     13.00 o 
   5   8  17       90.27      101.95      8.83 o 
   6   8  17        8.99       11.44      5.72 o 
   7   8  17       35.35       43.05      6.96 o 
   8   8  17       34.61       26.61      6.49 o 
   9   8  17       25.25        6.24      9.88 o 
  -5   9  17      178.75      229.90     23.92 o 
  -4   9  17       17.25       11.44      7.28 o 
  -3   9  17        9.80        1.04      5.20 o 
  -2   9  17      235.76      268.96     24.45 o 
  -1   9  17        0.29        1.46      2.80 o 
   0   9  17       30.86       34.18      6.65 o 
   1   9  17        0.11        3.71      2.49 o 
   2   9  17        5.26        1.61      2.34 o 
   3   9  17      343.43      372.76     12.86 o 
   4   9  17       40.86       39.42      5.48 o 
   5   9  17       84.61       90.03      8.43 o 
   6   9  17       10.35       12.96      3.99 o 
   7   9  17       10.07       11.44      5.00 o 
   8   9  17        1.46        2.37      5.20 o 
   9   9  17       52.89       50.98     14.56 o 
  -5  10  17        1.08        0.00      9.37 o 
  -4  10  17        3.81       12.48      8.32 o 
  -3  10  17        9.80        4.16      6.24 o
[truncated: 135,352 more chars]
